# Supplementary material for: Histone modifications facilitate the coexpression of bidirectional promoters in rice
Source: BMC Genomics. 2016 Sep 30;17:768. doi: 10.1186/s12864-016-3125-0 (PMC5045660; doi:10.1186/s12864-016-3125-0)
Supplement: Additional file 6: Table S6. — Expression modes of bidirectional gene pairs associated with rice BDPs. (XLS 307 kb) [file 12864_2016_3125_MOESM6_ESM.xls]

## Sheet: seedling specific promoter 
seedling (+)	fpkm1	seedling (-)	fpkm2	callus (+)	fpkm1	callus (-)	fpkm2	root (+)	fpkm1	root (-)	fpkm2	promoter length (bp)	Chr	start	end	sequence
LOC_Os03g38950	1363.12	LOC_Os03g38940	10.7131	LOC_Os03g38950	8.892	LOC_Os03g38940	1.3553	LOC_Os03g38950	1.06921	LOC_Os03g38940	0.381496	1000	Chr3	21634055	21634867	CGGACGATCTGGATCAGGAGAGACGCAGATGAACGGTAGTGATTGATTCGGATGATTTCACCAGTAGGATTGGAGGGGGCAACTCCTCTTTTTTATATTAGTATAGATATAGAAGTATAGATGTGCAATACTGTGATCACTTAGCTACCGTGGAGAGAAATGGATATTTTGTTAAAAAGTAAGAGAAGTTCTACACATGATTAAGCATTAATCATTATAAACTTGAAAAAAGAGATTAATTTGATTTGTTCAAACATCTTCTATATAAAACTTTTTTTACTAGAAAAAACACACCATTTAGTAGTTTAAAAGTGTGCTAATGAAAAACAAGTAAGTTAAAGTTTGGATTCGAAGGAAAAAATTCGAAATTAATCTTTTTTTTAAGTTTATAACGATTAA…
LOC_Os03g03720	570.94	LOC_Os03g03710	33.2958	LOC_Os03g03720	1.0479	LOC_Os03g03710	31.4184	LOC_Os03g03720	0.0243576	LOC_Os03g03710	17.7796	1000	Chr3	1661442	1662172	TGTCGGCGAGGTCGGGCGTCGCAGGCTAGCGGCGGCGGCGGCGGCGGCGGCGGAGAGGGACACGGCGTCGCGGCGGCCCTGAGCGTGAGTGAGACGGCGCAGACCGGCGGCGGCGGTGGAGAGAGAGAAGAGAGGTTTTGATAGGTTCAGTGCCGTGGGCCGTGTTAAGTGGTGGGCTAGCCAGTGTTTGGGCTTTGAGCCCATTCGATGTGGCTTTGGTAGTTCGGTTTGACCGCTGACTCAAACCTTCTCCCTTCTTAAATTTTTTGAAAATTTTGGAATTATAAATGGCACTGCTCAATTTTGGCAGGGACAAATTTATCTCATGTTCAGTTTTGGTGGCTTCCATTTTTCTGTTGAAATGCCCATATAAGGTACACCCCATTTTGCCTGTCCAGT…
LOC_Os07g33915	440.685	LOC_Os07g33910	5.61461	LOC_Os07g33915	500.831	LOC_Os07g33910	17.9885	LOC_Os07g33915	0	LOC_Os07g33910	1.72941	500	Chr7	20279936	20280251	CAAGGAAAAGGGTGGAGACGAAGAGGGAGCTGGACAAAAGATAAGTGGTAGAGGGGGGAATCCTACAGCTAGAAGAACATCAACCGCGTCAACAGGGAAGGCTGCAAGAATAGTAGCCATTCAAGCCAAAGAAAACCGTAGGCACTAACATAAAAGACCTGACCTAATCCATCAATCAAGGAGCATGCTAAAAGGAGATCTAGAGAGAGGGAGAGGCACTGGCAAATCCTAATTGATGGATCAGAGCCAAGCATGTTATGGCAAGGAGCTCGTTGGCTAGCTCAAGGGCGCCTCAAAGAGGAGGGAGGAGGAGGGA
LOC_Os01g64960	199.755	LOC_Os01g64949	0.155157	LOC_Os01g64960	0.548283	LOC_Os01g64949	0	LOC_Os01g64960	0	LOC_Os01g64949	0	500	Chr1	37696485	37696778	GAGAAGGCTGGAGAGGAAAGGGGATTTTTTTATGGGAGTGAGAAGGGGATTACCAACAGGAAAGAGAAATCCAGATAACAGAAGTTAACGTGATGCCTTGTGCCGTTTAGTCCTCGTTAAACCTCCGTTGCATGCGTAATTAAGTAGGGCCACCCTGGACAGGTGTCGCAATTTGATTTGGCCTGTATATTATTATGTGCAGGGTTCCCTGCACCTGAGCCGGACTCCTTTTCCAGTGACGCGTGCAGTTTACCAACCACCTGCTCTTCTCGGCCAGTTCGCTGCGGACCTCCA
LOC_Os03g57840	180.489	LOC_Os03g57830	0.0473888	LOC_Os03g57840	19.4839	LOC_Os03g57830	0.0717	LOC_Os03g57840	4.58727	LOC_Os03g57830	0	1000	Chr3	32950895	32951544	TGGTGGCCAAGTCGTTGTGCAGCTCGGTGACCTTGCTGCCGACGCAGCTCCGGCCACGACCGCCGCCGTGCGTGCCAACTGCCCGCCGCTCGTCCCCGCCCGTGCCATCTTGCGCCGCCGCCCACCTCATGCCTTGCGCGGTGCCCGTGAGAGAGAGAGAGAGTGTGTGAAGAGAGGGAAGAGTGAAAGAGGGGTATGACATATGGGTCCCACCATTTTAAAAAAATAAAATGCTGACTGGATTGTCATGGGTACGCCACGTAGGACAAAACTACTCTGGATTGTGTCGATGGGGGTAATTCGTCTGGTATTAAAAGTTCAGGATGAACGATGTTTGGTTTTCGGATTCAAGGGGTAATTCGGTCGACAACAATGGTTCGGGAGTGTAATTCGTACTTT…
LOC_Os03g41080	154.63	LOC_Os03g41070	0	LOC_Os03g41080	45.8896	LOC_Os03g41070	0	LOC_Os03g41080	21.8371	LOC_Os03g41070	0	1000	Chr3	22826541	22827426	TTGGACGAACAGGTGACCCGAACGCGCGAATGGTGGTGCCCCCCCGTCTGCCCGCGCGTGCTGCTCGTGGCGCTAATCAAGTGGTGGCTACCTCCGCTCCGCTCGTTTCGGCGGGCACCTATTTTTGGTGGAAACGCATGCTTGTTTTAGCCTCTCCAATGCTATCTCAAGCCATCTTCTCCGGCGCCGGCAACACGGGGGACGGCCGTCGAGTCGTGAGTCGCCGAAGAAAATTTGAAAATATACCGTCTATTTTTTTCTCTCACAAACATCCGAAATGTTATTTTATTCGCACAAATATATCGTTGATGTTACAGTGTCGCATGATGACGCGAGACCGCTTGCGCGCGGTGAGTTCGTGAGACCGAGTGGTCTCGCATACCCAAGCAGCGATACCGC…
LOC_Os10g36260	147.006	LOC_Os10g36250	8.13826	LOC_Os10g36260	21.0071	LOC_Os10g36250	8.69248	LOC_Os10g36260	6.68176	LOC_Os10g36250	7.0434	500	Chr10	19379513	19379766	GGGCTTTGAGCCCAACTGGATGTATTGAGCCTACGTGGGCTGAGATGTGGGCACAGTATAGTTGGGCCTTTTGGGCAGAGGCTATTCGTCCCACTACGACGGCCCAATGAGGTGTGCAGCGTAGTTTGGACTTTTCATTTGGGCCCCTGAATTGACAAGTATTCTCCATTTGGGCCACTGTTGCATTTTCCTACTTTGCTACCTTGCTTGGATGATGGATATAAATATACAGAAAACCTACACCACGGGCTTCC
LOC_Os01g55570	134.224	LOC_Os01g55560	0.211093	LOC_Os01g55570	3.4079	LOC_Os01g55560	1.2133	LOC_Os01g55570	3.56712	LOC_Os01g55560	1.10925	1000	Chr1	32013420	32014398	CGAGCGCCAACCCGGCGTGCGTGCTCGAATCTATCAAGCGGGGCGCGGTGGCAGCAGCGAGCGACGCGTAGCGAAGCAACCGAGCTGGACAGAGGCGACACCGCGGCTAGTCCGAGGAACGTGGGGGCGCGAGAGGTGGTGGAGGTGAGTGAGACTCGAACGCTTGGACGGCGCCACGCTGCGCCTGTGCGCGGGCGGGGTCACGGGGGGGCGTGTACTGCCGTCCTGCCGGTGCCACAGGGATCACAGCCTCAGTCGCAGGTGGTCTCGGACAGACAGATTCTCTCTTCCGCGAGAATTTTGGTTAAAGCTCGCCGTCGATTGTACGACCCCGATGTAAGTTAAGGAATCCGATGTTTGTTTACTGCTCGTTTAGTTTCTACAGTATTATGCAGAGTT…
LOC_Os08g06610	117.039	LOC_Os08g06600	0.0491297	LOC_Os08g06610	145.062	LOC_Os08g06600	8.6695	LOC_Os08g06610	9.07749	LOC_Os08g06600	8.23677	1000	Chr8	3726246	3726902	GCAAAAAAAAAAAAAAGAAGAAATGGGAGGTATTTGCCCGGTTTCCCGCTTCGTTTTCCCGCTTTGCGGAAGCGGAAAACTCGGGAGCAGATGCGGCGCTTGGGGAGAGTTCTGGGCCCAAAGCCCATACTCGTGTCTAATCTTCTCGATAAAATTCGGCCCAGCCCAAGATGAGGCAGCCAGTTTCCACTTTCCAGCCCGTGGGCATCGCGTCGATTGGACCAGCCCACCGAAGCAAAATTTTAGGAAATTTTCTGGAATTTTCAGGTAAGGATGTTCGAATCTGTCCATTTTAGCCTGTCCACAGTGCTTTGCTTCTTTCCACCTGTCCTGATATAATTAAAGGCTAGAACATTGACTAAATGGACAAGCATGATGGGTCCTTTTTGGAACAAAAAT…
LOC_Os02g35170	112.802	LOC_Os02g35160	10.8798	LOC_Os02g35170	24.7849	LOC_Os02g35160	27.2044	LOC_Os02g35170	19.6733	LOC_Os02g35160	14.1563	250	Chr2	21122133	21122299	CGAAGCGGAGAGAGGCGAGACGTGTGAGATAGCGGCGGCGGCGGGTGTATGGGCCGGGCCGGATCGGACCGTACGTAGCCGGGCCTTACGTGGGCTGGGATTCCGGCCCACGAGAGAAGCGAAAAAATATCTGGACACCCGAAGCCTCCGCCTCCACGCGCAAGACG
LOC_Os03g08570	103.152	LOC_Os03g08560	0.950289	LOC_Os03g08570	10.6435	LOC_Os03g08560	6.7261	LOC_Os03g08570	9.40379	LOC_Os03g08560	1.92811	1000	Chr3	4408415	4409075	CAATCTGATGGACAAGATCACAGGAGATTTAAGTGGCGTTAGCGAGGTGGGTTTTGGTTGGTTCTTCTTGAAGTGTTAAGAAGATGGCAGCTTGGACTGAACTGGTACAGTGAGAAGACCTGAATTTGGGCTGATCCAACCACCGTTCAAACCTCCAGTTAGTGAGCGGACGGTCACCTGAAACCAAACAGTCGCCTCCGATTACCGTGAGAACTGAGAAACTGCATGCTCTCGTGTGCAGATGCACGCACAGTTTCTGTCTCTGCTATGGCAAACGCGAACATTTGATAAACATTACTTATACAGTGATTATACTGTTCATCAGATAATTACTTCGTAGCAGCACATCTTTTCATTACTTCATGACTGTTACACTTATTCCCCCAGGAAAGAATTTTT…
LOC_Os04g49954	99.469	LOC_Os04g49950	0.738911	LOC_Os04g49954	22.4809	LOC_Os04g49950	0.9718	LOC_Os04g49954	83.1247	LOC_Os04g49950	0.608514	1000	Chr4	29797361	29798220	ACTTGCTGCATATAGATGTGATGTGTGTTTTTTCACTTTGTTCTTCTTCAAGTGTAACGCATATATCTAATGAGCACAAATGCATCACTACTATTTCCAGAACTATCACATTCATACAATTCGTATTCGAGCGATAAAATAGCTGTGCAGCTTGCAAAGAAAAGCTAGCTATTCCAACCAATAACTGAAACTCTCAAAGCCAAACTATTTCAGAGTTGGATAACGCGAAGAATAAATAAGCTGCCATGAGTTTTTTTTTAGAAAGAGAGGAGATCCTCTTCTATTTCATTAATGAAATGAAAGTAGTTCGACAACTAACAAAATGGCTGCCATGAGGTTTTGCAACAGAATTACATGTGACACAATGCAGTTAGAAGATGGTTCTTAGGTTTGGAGCGT…
LOC_Os08g09270	93.1489	LOC_Os08g09260	0.170928	LOC_Os08g09270	20.0102	LOC_Os08g09260	1.29266	LOC_Os08g09270	3.44287	LOC_Os08g09260	0.238409	500	Chr8	5384023	5384443	TCACGGCGGAACGGAAGATAGCTAGAGTAGGGTTTTGGCTTGGGCTTGCTCAGGCGATCAAACAGGGTACGAAGAAACAGCAATGGCGCACGGATAACCCTCCCGCGCGAGCCCCCTCGCCGCCCGCCGTCGTTGCTCGCCGCCGGTCTACGGCTTCGCCGGCGCCGCTCTTTTATACCGTTGCTTTTAGATTCGTGCCCACACGTGGCTCGAATCCGAGAGGGACAGCGTCCTGAGGAGTACTAGTATTTGGAAGCTTGGGCCGTGACCCATGAAATAACCAATCTTGGGCTAGTTCGGCCTGCACGTGTGGGGCCCATGTGGGGCCCATTCTGTGTGTGGCTGACAGGTGGGCCCCGATGCATCTCCGAAAAGATCCTAATCCTCGTGGGGTTTAAG…
LOC_Os04g51280	83.701	LOC_Os04g51270	139.912	LOC_Os04g51280	23.0921	LOC_Os04g51270	140.851	LOC_Os04g51280	2.56729	LOC_Os04g51270	720.709	250	Chr4	30377085	30377262	CTTATTTATTCATGACGATGATTAATTAATCCCGTTTCGTCATATCGTTGGCGGGCCGTAATGGGAAGCCCAAGTGTAATCGGATTAGGAAGCCCGCTAGTATCAAAGCCCAAGCCCAACACGACAGCAAATATCTCTCTCATCTCATCTCTTCTCCAAACCCAATCAAAACCCCATC
LOC_Os03g62630	78.1745	LOC_Os03g62620	33.1091	LOC_Os03g62630	7.2833	LOC_Os03g62620	103.556	LOC_Os03g62630	2.29594	LOC_Os03g62620	96.2346	1000	Chr3	35443615	35444418	CGGAGAGATGAGCAGAGCAGAGCACGAGCTTATCGTGGAGCAAGTACGGCGTGGGGCCCACTTGCAGTGACACGAACGGACTGCCAGCTCAGCTATACTGTCGGCTGGACACGAAGTCAGAGGCAAAGCGAGAATTTTTTTCATTTTTAAATTTTTATTTTTTAATATTTAAAAAATATTATACCATCCAAAATATTTACATAAATTACCCCTGACACCTAAGGGTGAGTTTGAGAGGAGGGGAAAAGAGAAGATTGGGAAGATACGTAAAACGAGGTGAGCTATTAGTACATGATTAATTGAGTATAAACTATTTTAAACTTTAAAAATAGATTAATATGATTTTTTAAAGCAACTTTCATATAGAAAATTTTTGCAAAAAACACACCGTTAGTAGTT…
LOC_Os03g28300	77.933	LOC_Os03g28289	2.6403	LOC_Os03g28300	1.4338	LOC_Os03g28289	2.6623	LOC_Os03g28300	63.3778	LOC_Os03g28289	0.457716	1000	Chr3	16282155	16282710	TGGACGGCCTTATAATATAGAGTTCAGTCCAATTTTGAGAAATTCTGGATCACACAAAAGTTGACAATCACAGATTAATATCACGCAAACATCAGAAAATGATGGCCATGGTATTAAAAATTGCCGCCCCTTGCCCCAGGTTAAGTGACAACTGAGGTTGGGATCTTCTTGAGCAGGCGCATGATCTGCATGACAAATGGCGTTAATTAGTCCACAAATAATATATACTCCATTATCAGAATGTTCATCCTTAAAACCACATTTGGATACCCAAAAAGAAAAGATTGGTCCACAAATTTGGTAGCAACAGAGATCATTTATATATTGATCATGCAAAGTAATAATAAACATCTTATAAATGATGAAACTATCCTTAATTATTTGCACGTACAATAATTT…
LOC_Os01g72950	75.3425	LOC_Os01g72940	22.3766	LOC_Os01g72950	0.3481	LOC_Os01g72940	9.9248	LOC_Os01g72950	0.131813	LOC_Os01g72940	20.2161	1000	Chr1	42311177	42312149	TCTGTCAGTGAGATGGAGTAGTTGGACTCGACGGCAACGCGCAGGCGCAGCGAGAGACTTGAAAGGCGATGACCTTTTAAACGCGAGGCAGAGTAGGAGGAAGGGTCATCGGGTGGTCCCCACATGTCATACAGATAATAATTAATGGCAGTTTCCACATGGCAGTTGTTATACATCTGGGAAAGGCAAAAGGCCGTACCCAAGCAGGAGTCGCCTGGGTGTTCGTTAGACTGACATGTGGGGCCAGGATATGCTCGGATCATTCACTACCTGGACATGCGGAAGAAGATTCATGATTTTTTTTTGCTTTTTTCCAGCGCAACCGTCGCAAGACAAAATAATGGTACGCGTGGGGCCGGTTTGATCGAATATTTTCGAAGGGTTGCTATGTTTTGCTAA…
LOC_Os07g11110	70.1829	LOC_Os07g11100	0.819593	LOC_Os07g11110	0.169168	LOC_Os07g11100	0	LOC_Os07g11110	0.182509	LOC_Os07g11100	0	1000	Chr7	6133364	6134015	TCGTCTCAATCTACCGTGGCCGAACCAACCGTCAACCACAGGCGCTATGCTGCTGACCCGCCATCACAGGTGCAGGGCTAGCCTCCACCGTTATCCGTCATCGCCAGTGTCTGAGTAAGAGAAGAAGGACTAGTCTCGTTACTGTCCAACACTACCATCAGCATCCTCAGCACCGCCAACCGCCAATGGGCACCATCGCCCCGCCATTGGCGCCTCCATTGCCACGCTGCCACCATCGAAAAAATAAAGGTATGCAGTTCCATTAGAAAAAAAAAATCAAAATCACCTACTCCCCTGGTTCTACAATTTCTTACAGTTTTGGATAATAACATGGTCTCGATGCTATATTTTTTCTATTATAATACATACAATTTGTATATTTATTACAATATTTTTAGA…
LOC_Os01g59090	64.3412	LOC_Os01g59080	303.163	LOC_Os01g59090	2.08537	LOC_Os01g59080	8.23902	LOC_Os01g59090	0.63611	LOC_Os01g59080	0.219331	250	Chr1	34139709	34139768	TGCGGTCTCGTTTCCTGCGAGAGAGAAAAATATCGCGCTCGGCGTCTGGATAAAGAGCCG
LOC_Os04g02880	60.5267	LOC_Os04g02870	28.3214	LOC_Os04g02880	0.6288	LOC_Os04g02870	46.8625	LOC_Os04g02880	0.0720387	LOC_Os04g02870	23.263	1000	Chr4	1125013	1125771	AGGAGGGCTTCTTGGTCGGCGTCGGTCGGTGTCTTGTGTTGGTTGGTTTCTGTTTGGGTTCGTTGGGCTGGGCCATACTCGACATGGGCTGGTAGGCCCATGCAATCATGGACTGTTTGGGGAGTCCCAACCTTCCCGACACAGTCTAGCTTCTTTTTGTTAAGATTATGAGAAGATGTTAGACAGTCTCCTTACAAATTATAAAATAATAAAACCCACTAGAAACCACAGTCTCCTTACAAATTATAAAATCCACAAGTGATATTAAACAGTAATATATAAAGCTCCAAGACAAACCATGGCTTGAAAAAGATGGAAATAAGTAGGAGAATAATATCTTTTTTTTCTTGGTGTTTGTTATTTTAGGGCCTGTTCAGATTGTAGCCAAAATAAACCTTA…
LOC_Os02g39740	59.765	LOC_Os02g39730	100.258	LOC_Os02g39740	1.90683	LOC_Os02g39730	9.7209	LOC_Os02g39740	0.45123	LOC_Os02g39730	4.54185	250	Chr2	24000801	24000931	CTTCATTTTTTTTTTCTCCTCGGTGTCGTGGTTATCCAAGTCGCCGTGGTCGTTTGGGCCTACGTGGGCTTAGGCCGGCCCACGAAAAAAATACTTGGAAGAAAAGATCTCCTCGCGTGAGCCGACGCCGC
LOC_Os05g05210	57.4269	LOC_Os05g05200	6.38126	LOC_Os05g05210	21.0854	LOC_Os05g05200	5.75322	LOC_Os05g05210	10.4562	LOC_Os05g05200	10.0319	500	Chr5	2536253	2536554	CGCCGCGAGTGGGGTGTGCTCCGCGACTTATGTGGGCTGAGATAACGGGCCCAACTATTAGTCTATCTTGCGGCCCGGCCCGGCCCGTCAACGAAGGCCCATGGGCTTTCCGTGGCATCAGGTCTCACGCCACGTGGCAAGTTATCACTCGCTCGCGCTTCAGGCACGTGTCCATCACCTTCTCCCCACTTGCTGGGACGCACACGTGGCCTCTCCTACCACCGTATGTCAGTCAACTGGCCCCACCCGTCAGTGGCTCATCAGTAGATATGGATAAATCGCATTTTACATAAACACCCCCA
LOC_Os01g02710	55.7884	LOC_Os01g02700	21.0053	LOC_Os01g02710	0.9567	LOC_Os01g02700	2.6283	LOC_Os01g02710	0	LOC_Os01g02700	0.018829	1000	Chr1	923630	924451	TAGAGAGGGGCCTGCTGTCCAAGCTAGCTAGCTATATGCTTAGCCCACATGTCAGTGACTTTCAATATAGGGATAATACAGCAGAGGATCTCAATTGCAAATGGACACGGGTGGGTAACAATTACATGGCTGAGAGCAGATGACAGTGATGGCATTGACTGACTTGGGGAAGGAAACAATCGAGCCTGGATGTGACAAAAGAGAGCATGTCTCCAGCCTCAATCCATTAGAGCATCAGTATCAGTAAAGCAGTGAAAACTATGGGATTCAATTCATGTGGTCTGGTAAATTTGGAGAGAGCAAATAAAACTGGAGTACCTCATCTGGAATTCCAGAGTGAAGACGAGATGCACATTTGGACTGAAGCTGGTCCGTCCCATCATCTGTCACAAAATAATT…
LOC_Os02g02520	54.0551	LOC_Os02g02510	75.7167	LOC_Os02g02520	12.2848	LOC_Os02g02510	88.3162	LOC_Os02g02520	1.87091	LOC_Os02g02510	68.2993	500	Chr2	895733	896074	TGTTCCTTTCGGGGTGATCTGGACCGTCCATCCGTTTACTACTCGACGGCGGCGGCGAGTGGTCGGCGACAAGGACGGCGGGCGTGTCGTCTTCCCCGGCGACGGCGGGGATATGAAGGGGCTCGATTCCCGAGGAGATCAGCATCGGGGGTGTAGCTCATATGGTAGAGCGCTCGCTTCGCATGCGAGAGGCACGGGGTTCGATTCCCCGCACCTCCACCTCACTTCTCTCTTTTTTTTAATTTATTTTTGGTGGATTTATCCGGTGCGGTGGTGCGGGCTCCACGTGGCAGTGAGGCAGGTGGTGGCCTCGAGGCGCCCGCGTGGATTGCAGTGGCGCTG
LOC_Os02g49326	51.522	LOC_Os02g49320	55.9472	LOC_Os02g49326	6.9634	LOC_Os02g49320	71.0432	LOC_Os02g49326	0.236855	LOC_Os02g49320	54.31	1000	Chr2	30143452	30144260	TTCTTTTTTTTTTCTCTCGGGGTTTTTATTGCTCGAGATGTTCTTGCGAGAGGGGAAAGAGTGATCCCACGTATAGGGTCCCACTTGTCAGTGACGTTTTGCGTTTGAATTCTGTTGCTTTCTTTTTGGCGAGAGCGGGGCCCACAAGAGGAGGGCGATTGATGTCAACTAGGAGCGCGTGTCACACTGTCAGTCCAGTGGGCCACACCTGTCAGTAAGATTCCGTGGACGAATAAGTTCACTTTGACTCCCTTAACTATTGGCCAAATCTAATTCGTATCCTTGAAGAACAATACTGGATATCTCGACCCTCAACTATTAAAATCAGTGTAATTTGACTCCCTCAACGATTTTGGATGGCAGTTTCACTAACGTGGTAACTACGAGACGGTGTTTGAC…
LOC_Os03g15040	49.7277	LOC_Os03g15033	17.6671	LOC_Os03g15040	3.92545	LOC_Os03g15033	15.9972	LOC_Os03g15040	12.0754	LOC_Os03g15033	13.874	500	Chr3	8211913	8212344	CGATTTCCTCCTCGTCCTAGATGGCCCTATACTCTCAGGGCCTAATTGGGCCCAGCCCAACCGCGATCCCAAAAAAGGAGTGGGCCCCACCTGGGAACGGAATGCAAATGCAATGGCCACGGTCAAGGTCGTCCCCCTTCTCCTGCAGGTGGGCCCTGCTCTCCCACGTCAGCATCACTCCAAGTGTACTTTAATGTGTGTCTGAGGAGGAGAATGGGATTGAGTAGATTGAGAAGATACGTAAAATAAGATGAGCCATTAGCTCATGATTAATTAAGTATTAACTATTTTAAATTTCAAAAATGAATTAATATGATTTTTTAAAACAATTTTCCTATTTAATTTATTTTAAAAAAACGCACCGTTTAGTAATTTGAAAAGCGTGCGCGCGGAAAACAA…
LOC_Os08g44810	48.3915	LOC_Os08g44800	0	LOC_Os08g44810	2.24772	LOC_Os08g44800	0	LOC_Os08g44810	5.78825	LOC_Os08g44800	1.111	1000	Chr8	28140355	28141042	TGTCACCACCACATGACCAGCGTTGCAACACTCCTCACGCCACAGCTCATGAAATCGCACTACCCAAGCCATCATGCACGAGCCTTGCTGCTGCCTGGATCCAGGGCGTTGCCGATGGATCCGGCCTTTTGGCCATGAATCGAAGCATCGCCAGGCTCAAACAATCGATGCCATCAGACCACCACATGAGGCTATCGCTGAGGAGGGCGTCGCCTAACATAGATGCCGTCACATCCGTCGTCTTGAAGGGGGTGAAGATGGCCCTGTCACCCCCATCCTAACGCTCACGCGGGCTTCTTATGGCATGCTTAGGTGGGGCGGTGAGTTGGAGAAGAGGGGGAAGATAGGGTGGCAACACTAGGCTTTGATCGAAATTAGGGAGGTGGGAAGATATGGGAT…
LOC_Os06g43900	47.4357	LOC_Os06g43890	0.523108	LOC_Os06g43900	4.02612	LOC_Os06g43890	0	LOC_Os06g43900	2.37686	LOC_Os06g43890	0	1000	Chr6	26441925	26442595	TGGATGCAGCTACATGGCTAGGGAATGGCTCTAAGCTGCTGCCGACGTGCAGCTCATGGGCGATACCCTTGCAGTCACGTGGCGCGTGTGTTGGAGGAAGCAACGGAGACGGGGAGGTGGCCGCGTGTCACTGAGGAGGACGGGGGCCCGGCGAAGGCAAGAGCGGCAACCGTTTCTGAGGAAGGCGCGGGGGCAAAAGGCGGTGCTGGAGAACGGCCACCGGAGGTCGAGGCGAGGGGGAAGCGGCGGCGACGGCAGGAACATCCGGAGGCGGTGGAGGCAGGCGTGGCGGGCGACGAGGAGAGGGGTGGCGGATGCCTGTAGTAGGCCCATGGGGGGCGAGAGTGGAGGAGGCTGCGTCTTCAAGCCGTCCGTTTCTCCGCCGGCAAGAGGAGGGAT…
LOC_Os03g63420	46.8743	LOC_Os03g63410	27.4348	LOC_Os03g63420	7.98124	LOC_Os03g63410	129.363	LOC_Os03g63420	16.1876	LOC_Os03g63410	123.674	250	Chr3	35830205	35830359	GGAGGAGAGGCGGCCACCTCGTAGCTGTAACTTGTAACCAACCCGTGGAGGCGCAAATGGGCCGTACGGCCCACTAGGGCCCATAGGCCCACTAGGGCCCATAGGCCCACTCCCAGTTTCTCCTCTGCCACAAGAAAGAAACACTGCGGAAATTA
LOC_Os03g03949	44.3163	LOC_Os03g03930	4.95739	LOC_Os03g03949	8.48539	LOC_Os03g03930	13.5539	LOC_Os03g03949	7.36539	LOC_Os03g03930	9.60864	250	Chr3	1804326	1804460	GGTTGCGCCTCCGGGCCGGTAGGTTAGACGTGTGCTACTGGGCTGGACGCAGAGCCGCATCTGGGACGTCGGCTCATGGGCCCAGAGAGTCAAGGCTGCGCGCATATCTTATGCACATGGAATAAGTTCATTTTA
LOC_Os09g34000	43.1752	LOC_Os09g33992	4.4443	LOC_Os09g34000	13.8699	LOC_Os09g33992	8.04913	LOC_Os09g34000	4.20972	LOC_Os09g33992	2.0974	250	Chr9	20073652	20073810	TGAACTCCACCGCGGCGTCCGATCGGAAATCAACGGTCCAGATGGGAAGAGGCGCGTGAGGCATCTTCCTATACTGACCGTCCGATCCCACGTCAGAGCAAGATGGACCGTCCGATCTGGAAAGAGTACTAGTCGTAGTCAAGCTCAGCAGCAGCTGCG
LOC_Os04g41150	41.9439	LOC_Os04g41140	7.34002	LOC_Os04g41150	12.8836	LOC_Os04g41140	11.1019	LOC_Os04g41150	6.74575	LOC_Os04g41140	3.12228	250	Chr4	24402461	24402658	TGGAGCGGCGGCGTGGGCGGTGGCGGTGGCGGTGGGGCCTGGAGCTCCGTCCATGGAGGTTTTGAGGGGAGAGGGGATTAAACCCTAGGGAGGGGCACTCCCGTAAATATCTCGGTAAGCTGGTAGTGGGGCCCACTCTCCAGTGGGAGAAGGGAGTGTTTCTCTCGCTGAGCCAGTGAGCCCCACCACCCGAAGCTA
LOC_Os04g57930	39.5969	LOC_Os04g57920	6.65754	LOC_Os04g57930	4.72536	LOC_Os04g57920	6.25445	LOC_Os04g57930	1.17939	LOC_Os04g57920	5.38339	250	Chr4	34513336	34513582	GGAAGGTCGATGATGGCGATGGACTTGGTCCATGCGCTTTGTGCTAGAGCCTAGACGTTGACAGGTGGACCCTCCCAGACGCCGACGCGTGTCCTTACCCAATGGGCTTCGTTTCTGGGCCTACATGGGCCAGGCCGAAAACTTGCTTGGTGTGGTGAAGTGGGCTGAATTCCAGGCCTCACAAACGGAGGGGAAAAAATCCGCTTCGTCGCGAACAAATCTCGCGGAGGGGGGAGGGGAACTGGTG
LOC_Os04g16770	39.4846	LOC_Os04g16764	1.51595	LOC_Os04g16770	0.1826	LOC_Os04g16764	0.0573	LOC_Os04g16770	0.243845	LOC_Os04g16764	0.0317112	1000	Chr4	9135280	9136121	CTTAGAAAAAAATACTAGAACTTCATAAAATAAAGTTAGATAGATTTTTTTGAACTTTCTGTCTGGGTCGGCTGTTTGTGTATTACACTTACTATGAATCTAGAGCCCAAGGATCGCAATCTTTGGCTTCAACCATTCCCGAGGCCCGGCAATTAGTTAACCATAGACATATTTTAGTTAATGGTCGTATAGTCGATATACCAAGTTTTCGTTGCAAACCCCGAGATATTATTACTACGAAGGATAACCAAAGATCAAAACGTCTGGTTCAAAATTCTATTGCTTCATCCGACCCGGGGAAATTGCCAAAGCATTTGACGATTGACACATTGCAATATAAAGGACTAGTAAAAAAAATCCTGGATAGGAAGTGGGTCGGTCTCAAAATAAATGAGTTGT…
LOC_Os03g15930	39.4642	LOC_Os03g15920	29.491	LOC_Os03g15930	7.394	LOC_Os03g15920	1.62531	LOC_Os03g15930	9.92161	LOC_Os03g15920	0.0977291	500	Chr3	8790420	8790747	TGGCTGCGTGGTCCGCGCCGCGGGTGGATATGGACGAGATATTTTTGTGACTTCTGAGGATAAATATCTGCAGGGAGGTGTAGAGGTTGGTGGGTGGGTCGATTGGCTTAGCGAGAGGTGGACGTGCGCGTGAGATGCCAGGAGGACGGAATTTGACCGCGCGCGCGGTGCATCTCGCGGCGGCGCGCGTACTCGGGTGTTCGTTTGCAGGCCCGGAACGTCGCGTATGCGGCCGAAGGCCCAACAACAAAGTCCCCGTTGATAACTGGGCCCCCGTCCGTTTCCTCTCCTCGGCCGCATATCTGCACAAGACGGCAAACACCGCCCA
LOC_Os11g36440	37.2985	LOC_Os11g36430	70.425	LOC_Os11g36440	7.9379	LOC_Os11g36430	70.3641	LOC_Os11g36440	6.44682	LOC_Os11g36430	55.3069	1000	Chr11	21485137	21485902	AGCAAGCGCGTGCCTCCTCTCCACTCGGCCACCACCACCCCACCCCCCAGTGGGGCCCACCCTCACCCCACCCCCCAGTGGGGCCCACCCTCACCCCAACCGAGACACCCGTCGTCACCCCGACGCCGCCCCCACCTACCCACACACCGACACGTGGGGCCACCATCAAAGCTGGTCCCACATGTCAACCGCGTAGGCTAGCTGTAGCAGAGAGAGAGTGAGACAAGCGGGTCGCCTTTTAAGTACGTTTTGACCGCTTCGCCTGCCCCGACCCGCTCTCCGGGGACCACCTGTCAGTGACCTTTTATGGTGGGGTAGGAGTAGGTGACGGTGGAGATTGCCTTTTGTGGGGGGGTAGAGGCGGTGGGGCCACGACGTCAGTGAGCGCGGTGGCGGTGA…
LOC_Os09g38670	35.7767	LOC_Os09g38660	0.486426	LOC_Os09g38670	3.7368	LOC_Os09g38660	1.1705	LOC_Os09g38670	0.943307	LOC_Os09g38660	0.230076	1000	Chr9	22232785	22233617	TTGTTACTATTTTTTTTGTTTGTGCATCGTAGGTTCCCGACAATGGACGGTTAGTTTAGCACACCTATATATCAGAATGACACTTGTTGAACACAGTTTTTCTGTAGCCCAGCTGAAGACTTGCTTTGCTAGTGAAGCTCACTTTAATTATTACTGCTACACATGTGCGTGTGGGAGAGAGCTAAAGTGAGGGATAAGCATTACATGATAAAAGCCGAAAAAGAGAATGAACATAGAGAAAAATATAAATGTACATTACAACTTTTATCGAAAATAAAGGAAAAATATAAGATGTACATTACAACTTTAGACTTTATTTATTTACAGTCATGCGCTGCCCTTCGCGCACAGCTTTGTATGATCTCTGCAATATTCCTAAATCTTCATATGTTAGCTAGT…
LOC_Os03g17600	31.3304	LOC_Os03g17590	1.75057	LOC_Os03g17600	6.82974	LOC_Os03g17590	4.51103	LOC_Os03g17600	0.472802	LOC_Os03g17590	4.44254	250	Chr3	9788821	9788873	CACCCGCACAGCCGCGCGCTTTTGCCTCCAAACCTTTTGCGAGGCTCGAGTTC
LOC_Os01g29409	30.7837	LOC_Os01g29390	11.8963	LOC_Os01g29409	6.3551	LOC_Os01g29390	16.7431	LOC_Os01g29409	5.64066	LOC_Os01g29390	15.8952	1000	Chr1	16479811	16480363	TGGAGACTGGGGGTTTCGGGAAGGGGAGGCAGAACGCAAGAAAGAAGGAAATTTTTCACAAAGGCCCCTGAGATTCCACGATTCAGGGGCGGTCCTTTTTCTCATTTTTTTCTCCTTCGTATCGGATTTCGTAGGATTCGAAGGGCCTAAACGAAATATTTTAAAGCCAAAAAATGTACAGCAAGAACGTATAACATAATAACTATAAAAGAGAGGGCCTTTTTGCAAAATCTACAGAGACGACGCGGCCGCACGAGAGGACGCAAAATCCAGCAGCCCACCAGCGCGCGCTGACGTGTCGCGACGCGGCAGCATCCACGCCAGCGCAAAACGCTGAGGGAAGAGCAGATCAAGGCCGGTTTGAAGACTTTAGATTTTTGTCTCCTTCGTATCGGATTT…
LOC_Os03g17660	27.0346	LOC_Os03g17634	30.5592	LOC_Os03g17660	5.0669	LOC_Os03g17634	3.9741	LOC_Os03g17660	8.67906	LOC_Os03g17634	2.23764	1000	Chr3	9822129	9822716	CGGTGGGTACAGCCGATCAGTAATTAATCATATTTTATAGTTTACTACTCCCTCCGTCTAAAAAAAGACAAACTGTAGGTTTTCGTGTCCAATTTTGACTGTCCGTTTTATATGAAATTTTTTTATAATTCGTATTTTTATTTTTGTTAGACGATAAAACATAATTAATATTTTATGCGTGACTTGTCTTTTTAATTTTTTTTTCATAATTTTTTTAAATAAGACGGACAGTCAAACATTGGGCACGGAAACCAGGTTTGTTTTTTTTGAGACGGAGGGAGTATATTCGGTATTATTATTCATATGATGCAGAAATAAATTAAAAAACAAAACCTATAGAAAGCCAATACACTTGTATCAAAACGGTGCTCGGTCGACCGTTTTCACTCTTCGGTGCAG…
LOC_Os07g47300	26.7153	LOC_Os07g47290	96.3918	LOC_Os07g47300	2.9517	LOC_Os07g47290	147.611	LOC_Os07g47300	1.11594	LOC_Os07g47290	206.944	1000	Chr7	28276634	28277520	TAAGGAGGGCGATGTGGCTGGTGGTAGTTGTCGTCCCTACTCCGGCGGTGGGTGACGTCACTTTATTTGGATTTATCCTATCCATGGACCAATGATATACTGGTATATAGTACTATTATTTCATTATCTTTTTCGTTAGATTAGGACGAGACTATCGCGCGTGAAACCATTATATAGGCCGAAGGGCAAGAGATTCTCGTGAAATCACTTGACGCACCGACGAAACGAAACGGCAGCGACTCCATATCTAATCTGTTTTTGTTCTGTTCTGGTGTATCTAATCTGCTAGTAAGAAAATTTTAATACGTGTAGCATTGCTCCCGGTAATGTATTTCGGCGAGGCTAAGCATGGCGCCATAGCGTGGTGTACTGGACTCTCTCTCTCTCTTGATAAGAATC…
LOC_Os12g02960	25.1418	LOC_Os12g02950	28.8866	LOC_Os12g02960	4.4356	LOC_Os12g02950	19.5871	LOC_Os12g02960	1.09833	LOC_Os12g02950	17.936	1000	Chr12	1096564	1097476	TCGTGTGAGGAAGGGGAAGGAGAGACTGATAGTGATGGGGGTAATTTTGTGGGCCAGGCCCATCACAAAGCCCATGTAAAGTAAGCCCAAAGAGGGAGGCGATGGTCGGGATTGATTGGCCCAAGATATCCATCGGCATCGGCGCCGGCGCCTGGTGGTGGTTGCGGAGACGGCGGCGGCGGCGCACGACTGGGGGAAGGGAGGCGACGCTGCGCTCAACCGAAGGAGTCCAGGGAGCTAGGCCGCCAGCGTGGGCAAGCACGCGCCCGCGCGACGACGACATCTTCCACCTCGAGCTCGCTCGAGGTAATTAGTAGAAAACCAAACCAATCGATTAGCTTGCATAAATTAATTTCGCAGCTGTGCCTGTGCTTACTTGCAGCTAATCTGCCTCGCATC…
LOC_Os12g01580	24.4126	LOC_Os12g01574	6.8084	LOC_Os12g01580	3.65064	LOC_Os12g01574	6.06738	LOC_Os12g01580	2.0754	LOC_Os12g01574	3.46302	250	Chr12	350645	350766	GAGAAGAAAGGGAAGGCAAAGGTTTGGAGTGGGCCTTTCCTCAAGATAAGAAGGCCCACTCCAACTCGACCCAACCCAACCCAAACCCAACCCAAAAATATCACTGCTTGGACGGAGACCAC
LOC_Os07g46315	23.9923	LOC_Os07g46310	59.994	LOC_Os07g46315	8.99468	LOC_Os07g46310	4.49566	LOC_Os07g46315	0	LOC_Os07g46310	0.273789	250	Chr7	27626739	27626769	TCCTTCTTCAGATCTTGGAGGACGGAATAGA
LOC_Os02g56219	23.4386	LOC_Os02g56210	26.2598	LOC_Os02g56219	4.59032	LOC_Os02g56210	116.137	LOC_Os02g56219	5.70634	LOC_Os02g56210	39.781	250	Chr2	34382107	34382284	CAGTTCACAAGGCGCACTTTAATTTTACGTAAACTCTTTTCGAAGACGGAAAGGTGGGCCGTGGGCTACACCCTAATAAGGCGTAATTTTATTTTACGTAAACGAGTTTGGAAGGCGGAAAGTGTGGGGGCAAACAGTAGTAGATTAAAAATCGGAGGAGAGAGACAGCGAAGGAGCG
LOC_Os01g47630	21.6767	LOC_Os01g47620	6.14795	LOC_Os01g47630	0.74058	LOC_Os01g47620	9.53734	LOC_Os01g47630	0.0595433	LOC_Os01g47620	9.53141	250	Chr1	27246045	27246229	CGACTCGGCGAAGTGGGCTGGGCTGGAGTTTGTACTCGTTTTGATGGGCCTCTTCCACGAGATGCGGCCCAAGTCGCTGGCTCAGTGGGCCCGGCCTCTCAGTGGCACGGAGCTCAAACATGTGGTGCGCGCAGCGCGGCTTCCCTCTCCTCTCCTCTTGTGGTTGGAACCGTGAAGGCCGGTGA
LOC_Os11g03390	21.4776	LOC_Os11g03380	37.7439	LOC_Os11g03390	0.324	LOC_Os11g03380	43.9559	LOC_Os11g03390	0.178442	LOC_Os11g03380	84.9509	1000	Chr11	1279091	1280033	CAAGTTGCTAACCACGATTACCTTTTTTTTTTCGCGAGAGAGACTGGCGTGTGGGTCCGGAAGTGGACCTGAGTGGGCCGGCCCAAGCCCAGACAGCATTAGGCCCCAAGCGTATTGGGCTTTTTTGCTGACCTGGCCTGATGTAGGATGTTTAATTTTTCTTTTTGAAATTTAGAGGATGTTTAATTTTGTTTTTGAAATTTATATGTTGCTTAAATGATTAATTAATCAGATGTGGGTTGTATTGAATATTTTCCTACTGGAGTAATAATAATATGGAAATATACTAACGCTTCTATGCTGTGAACTGTGTTGCATTGCACGTCTGGAGAAACAAACAAATATTGTAAGAAAAATGTGTAAAACCGCTAATAGAATATACTGATACTATGGATGAAG…
LOC_Os05g33300	21.0482	LOC_Os05g33290	129.567	LOC_Os05g33300	4.95428	LOC_Os05g33290	8.84366	LOC_Os05g33300	1.02016	LOC_Os05g33290	4.47728	250	Chr5	19514162	19514302	CAGAAAGGTGAACTAGTGAATAGTGGGCTTTGATTCTGCAGGGGAGGTGGTCCGTGGTCCGTGGGCCGTGGGCCGTGCACGCGGAAAGGAGGGCCCACCACCGTGCCGTGCTTATCCACCAAAAAATCGGTTCACCCCGTG
LOC_Os01g72910	19.4547	LOC_Os01g72900	15.8793	LOC_Os01g72910	4.754	LOC_Os01g72900	6.0304	LOC_Os01g72910	2.03841	LOC_Os01g72900	4.58433	1000	Chr1	42281973	42282832	TGGAAGGAGAGGCCCTGCATGCTTGTCCTTATATATAGTGTTTGCTAATTAACGCGGGCAAGATCGAACACGGCCATGTCGGCCTGCAAATTACTCCTAACTTGAAACTTGAAATTTTCCATGCACGCAATCGATTGATTAAACGAGAATTAGCAACGCGCATTTCTGTTGACTCTCGCTCGCTTATCATCGTATAGACGCGAAACGCGATCAAGCAAATTTTGTGCGCACAACACGTAACACGTATGGCCGGGGTATACGAAGGCAGCAGGAAGCCGGCCCAGATATACGTTGTACGTACGTATACGTTACGTACGTGTGGCCGTGCTTTAATCTCCCAGGCCCAGCCATCGATCCATCATATCCATTCTAACGAAAGGGGACAATTTTGTTTCCCCC…
LOC_Os05g33010	18.6665	LOC_Os05g33020	12.7117	LOC_Os05g33010	14.7145	LOC_Os05g33020	15.0998	LOC_Os05g33010	2.0456	LOC_Os05g33020	6.03684	250	Chr5	19353385	19353553	CGGTGCTACGCCTTCACGTCGGTGTGGTTTCTCTCGCGGGCCCGTGTGCCACCGGCCCGGCCCGGCCTGGCACGGCCCAGTGGGCCTCGTGCCGAATCGTCATGCTCGCGTGCGCAGCACGTTACTCCGTGAGTCCGTGACCATACGAACGCCACACAGACCGAGCACG
LOC_Os08g39694	18.2229	LOC_Os08g39680	0	LOC_Os08g39694	6.01709	LOC_Os08g39680	0.128063	LOC_Os08g39694	0.556469	LOC_Os08g39680	0	500	Chr8	25120996	25121291	TCGCGTCACCATCTCGTCGCCCCGAGCCGAGACCGCTGGATAATGCAGCGCTTCTTACCACAGCTAGCAATCCCTCCCCTGCAACTCTACTGTATGGAAAATCATGCCCGATCGATGCATCGAACCCGAATCTTGGGAGGATCAAAACTTATCCGCGTCATCCATCTCCTTGCCCTTATCCGATCGCTATTAGAGCTCTAGCTCGTCCAGGCGTGTGCTGGCGATCTTATCCACACCGTTTGCTTACACCCTAAGCTAAGCCCCAATGAAATCCCCACCTCTCTCTGCCTTTCCTC
LOC_Os07g22910	16.4885	LOC_Os07g22900	0	LOC_Os07g22910	3.59759	LOC_Os07g22900	0	LOC_Os07g22910	0	LOC_Os07g22900	0	1000	Chr7	12905742	12906247	TAGTTCTAATTTCGTAAAATTGGAGTGGCACGATTACGAATAGACGAATTGTAATATCATTTTTCTGAATAGCCACATTTGCAATGGCATTGATCAAATTAACCCTTTATATATTCTTCTTGTTTGGGCACAAGACAATAGCTTTTCACTTACAATCAAATCCAATCTTCTACTAGTAGTTGGGATCAGTCTAGCTAGAAAACTATTATATCCCTTTTCTATTCATTTTCCTCTGATTATAATGAAATACTTCTTTTTTACTCTCTCTCTCTCTCTCTCTCTCATTTTGTATTCTGGTTTGGTTACAATCAACAAACATACAAGTGTTTTTTCGCACATTTCATCTTGTTTGATACCCGTGTGTTGCTCTAGTGCACCGTTGCAATGATTTTAATACCT…
LOC_Os08g39430	16.3642	LOC_Os08g39420	10.2768	LOC_Os08g39430	2.6054	LOC_Os08g39420	19.7831	LOC_Os08g39430	0.590263	LOC_Os08g39420	20.6101	1000	Chr8	24934795	24935696	CCACTTCCAGTCTCTTTTTGGGCTATACTAGGCTGCGGCCGACGAGGAGTATTCGGCCCATGAATAGTGGTCGCAAAGCGCTCGGCCCACCCGAGATGAGGGCCCATGGGCTTGGTTGGCCCCGCACGTCAGTGACACGTTCTGGGGTTCTAACTTCTCGTGCAATCCTGCCCTTTTCAGGGTCAAAACAGCGGCGAAAAATGTTCGAGAAAAAAAAAACATGTTTGTACGGGGACGGAGTTTTTTGGATAATGGATATGAAACCCGGTGTTTGCTTCAAGTGAAGCTACAAATTTTTAACTCAGAACCTAACCATAACAGAAATAAACAATGGCACAACTTTAAGTTTATCAATTTTGCTATATATTTATCGACAAATTTTCTTCTAAAAATTTAACA…
LOC_Os10g21268	16.2234	LOC_Os10g21266	1.16053	LOC_Os10g21268	0.17	LOC_Os10g21266	0.0266	LOC_Os10g21268	0.280345	LOC_Os10g21266	0.0640432	1000	Chr10	10860407	10861158	TAATTATCACATAGTTTTCAAAAAAAAGGAATTTATCGAAATTTTGATTTTTTTCTTGTTGAATAATGCCAAATCAACACCAAAAAAATATCCAAAAATCCAAAAGTCAAAAGGAAATGAATTAGTTAATTCAATAAGAGAGAAAAGGGGACCAGCACTTGATTTCGTTGCCCAAACGAATCCCATTCAATCGTTTACTCATGGAATGAGTCCGTCGGAAAGTTCAATCAATCTTTTTTTCATATACATTTTGCCTTTTGTAAACGATTTGTGCCTACTCTACTTTCTTATCTAGGACTTCGATATACAAAATATATACTACTGTGAAGCATAGATTGCTGTCAACAGAGAATTTTCGTAGTATTTAGGTATTTCCACTCAAAATAAGAAAAGGGGGTC…
LOC_Os08g43230	15.8945	LOC_Os08g43220	0	LOC_Os08g43230	0.221234	LOC_Os08g43220	0	LOC_Os08g43230	0.0807392	LOC_Os08g43220	0	1000	Chr8	27328690	27329441	TCAACGTCGCCGTACGTGTTCCGCCGGCCTCTTCCTTTCCTTGCTTCAGCTTCTTCTACTTATTAATCCTTCGTCACTATCGATCGGAAACTCTTGCTCGTTGGGCCGGGTTGGAGTCCGGACCGGATTCGGACACGAACTTGCGGGCCCATAAAAAATGCGGCCCATTTGCCGGTAAGGAAAAGTGAATTTTTTATTAAAATATTTACATAAATAAAAAATTTACAAAACTAGTCGCCTATCGCTCCCAAAGAGCGATTTTGCCGACGTGGCATACAGCCATTGAACCTCCTATAACGGCCAGCCACCAAAAGAGCCAAAAATGTGCAGGCGGTCTCCTTACCGCCCTTTAGGAGGATGATTTTTTCCAATGCGAGGGGCCACTTGCTTAAAGGATGG…
LOC_Os06g06190	15.4852	LOC_Os06g06180	0.42609	LOC_Os06g06190	3.89801	LOC_Os06g06180	0.386682	LOC_Os06g06190	3.45045	LOC_Os06g06180	1.50508	250	Chr6	2863179	2863411	TGGTGGGGAGGAGGAGGAGAGCAATGGAGGCTACGCGTTTAAGCGGAGGAGGAGGAGGTTGGATGACGTCATGGTGCGAGGTAGGTGGCCATCGCCATGGTTGGTGGCGACGTGGAAGCACAAGCGCCACTACTCCACGTTGAGGACGAACAGAACAAAACTATAGTTTGATCCTGACCGTTAGATCTCCCCCAGGTGGATAGATCGAACGGATCTAAATCCGCCACGTGTCA
LOC_Os04g16775	15.4266	LOC_Os04g16816	6.58365	LOC_Os04g16775	2.18546	LOC_Os04g16816	1.96141	LOC_Os04g16775	0.452483	LOC_Os04g16816	0.258831	250	Chr4	9153561	9153684	TTGGTAGAAAAAAACCCACAACCCCTTGGGGTTATCCTGCGCTTGGAAGAAGAACTAGGAAAAGGAAAAAATATAGTGATAGTTTTATTCTTCGTCGCCGTAAGTAAATACGTAACTAGGAATA
LOC_Os09g24408	15.4266	LOC_Os09g24406	6.58365	LOC_Os09g24408	2.18546	LOC_Os09g24406	1.96141	LOC_Os09g24408	0.452483	LOC_Os09g24406	0.258831	250	Chr9	14507053	14507176	TTGGTAGAAAAAAACCCACAACCCCTTGGGGTTATCCTGCGCTTGGAAGAAGAACTAGGAAAAGGAAAAAATATAGTGATAGTTTTATTCTTCGTCGCCGTAAGTAAATACGTAACTAGGAATA
LOC_Os07g25022	15.4266	LOC_Os07g25018	6.58365	LOC_Os07g25022	2.18546	LOC_Os07g25018	1.96141	LOC_Os07g25022	0.452483	LOC_Os07g25018	0.258831	250	Chr7	14244053	14244176	TTGGTAGAAAAAAACCCACAACCCCTTGGGGTTATCCTGCGCTTGGAAGAAGAACTAGGAAAAGGAAAAAATATAGTGATAGTTTTATTCTTCGTCGCCGTAAGTAAATACGTAACTAGGAATA
LOC_Os05g46860	14.7303	LOC_Os05g46845	66.0602	LOC_Os05g46860	30.9653	LOC_Os05g46845	44.2837	LOC_Os05g46860	0.521556	LOC_Os05g46845	10.4419	500	Chr5	27125316	27125680	TCTTTTTGTTCCATTGGTTTGTAATAATGAAGCCTGCCTAGTGCTTTGCTATTGTTCAGTTCCTTACGATACAGTATACACTGGCTTGTGAATATATCCAATGATACTGTTTGAGCATTGGTATCGTATGGATAGCTCATTAGTTTTAGTTTTGAACGGAAGTGAAATAACTGAAGTGATGAAGTTTATTGTGATGAACAGCAAGTTAAAGGTTGGGCATTATAGTGGTATAAATTAAATGTGTAGGGTGGTAAAAAAATTCACATGCTTACGTTAGTGATTAAATACTTCAGTTTTGCTCTTCTTGTTTGACTGTGTCTTATGATGCTATCTTGATCGATCAGAACCATTATATGTTCACCGGA
LOC_Os01g36350	14.4724	LOC_Os01g36340	0	LOC_Os01g36350	0.144465	LOC_Os01g36340	0	LOC_Os01g36350	0.0256854	LOC_Os01g36340	0	1000	Chr1	20152740	20153480	TGACCGCAAGCAGAGTCGAGGCCGCGGCGGGATGCGGACTCGTCGCCGCGGCAGGATGCAAAGCCGCCGCCGCCCACCAGATGCGGACCCCGCCACGCCACCGATGGGATGCGGACCCAGCCGCCGCCGCCGACCGCAAGCAGAGCCGAGACCGCGGCGGGATGCAGAGCCGCTGCCGCCGCCGGGATGTGGGAGAAGGGCGGCGATGCGCGTGCAACGATGGCTGAAAGCTGGCGATGTGCGGCACCGTGCGTGTGGGAACTATTTTGGAGGATTTGGGGATCGGATGTGGCCCTGTGTTACCTAGGGTTGACAGGGGCATTTTCGCATTTTATGAAAATACTGACAAGCTAACACACACATGAACACAAAATCTGACGGAACCCAAACGGTAGGGGT…
LOC_Os12g08220	14.2013	LOC_Os12g08210	8.92479	LOC_Os12g08220	3.1083	LOC_Os12g08210	30.9279	LOC_Os12g08220	1.09194	LOC_Os12g08210	20.7574	250	Chr12	4193722	4193948	TGGCGGCGTCGGCTTCTTTCCTTCTAGAAGAGGAGGGATTCGTCGCAAACGGGCCGGATGATTCGGCCCATTTCTCCAATCGGTCCATATGGGCCGCAGTGGGCTTGGGATGACCGATCCGGCCCAATGTAGTGGCTGCTCATTTGGAGAATTTTGCGCCTCTCAAAAAAAAAAGGGAAAAAATGCCGTTGTTTTCGCTAGAAAAGAACACGAGAAGATAGCGAAAG
LOC_Os01g62970	14.1483	LOC_Os01g62960	0.0499496	LOC_Os01g62970	1.39562	LOC_Os01g62960	0	LOC_Os01g62970	1.5547	LOC_Os01g62960	0	1000	Chr1	36478670	36479579	TTGACCAAGGCTGACCTCAAGTCACCTACACACAATCAGACAAAACAACCGTTTCTGGGCACAGATATCACAACCTGACCCACATTAGTCACACGCACTCACATCAACATCCACACATCTTTTCAAACCAATTCATTGATTAAATTATTTGCATAGCCAATTGTTCATCACAAATATTAATCATGACAATGATTTCACATAACATACCTCATCCGTTCCTCAATACAATGACTCATATGTATCGTCATCCATCGCTTCCCGGTCCCACACTCTATCAACCTCCGGTCTTTCTTTTAAAACCCTCACACAAGTACACCGAAGCTAGTATGTCGTCCCCATGAAGCTAGTTTGGTTGCGCATAAGTTTTCTATGCCACCGCCTATCGTTGCCATTACATCC…
LOC_Os11g04960	14.0164	LOC_Os11g04954	12.2121	LOC_Os11g04960	4.98434	LOC_Os11g04954	11.223	LOC_Os11g04960	0.831582	LOC_Os11g04954	1.48455	500	Chr11	2124411	2124798	TGCGTTGCGTGCGGCGAGGTGGGCTACTTGAGGCTCTCGGGCCTTCTGGAATCGTCTTGTTATTGGGCTTCTCCTCCGGGAGGAATAATTACTACTGGGCCGTTTCACCCAGCCCAGCAGGATAGAGAGGCTTGAGGCCCACGCGGTTCAGACCAAACCAGGCCCAACTAGGCCCTCCGGACTCAAAACTCGCTCATGGGAACAGAACCGAAGCAAACTAGGATTACTAAACAACACTATTATTCCTTATTTCCATTACAACTCTCTGTTTCTTCCCGAGAAAGTTTACAGCTCTCTCTAATTAACTGCAATTAGTTTTAGCATATATAAATACTAATTTATTATAGCAATACCCACTTTCCTTTTTCTGTCCAATTCGATTCACTTA
LOC_Os06g39712	13.738	LOC_Os06g39708	11.0336	LOC_Os06g39712	0.299923	LOC_Os06g39708	0.0916421	LOC_Os06g39712	0.0848996	LOC_Os06g39708	0.0468916	500	Chr6	23573961	23574363	TGGAAATACTCCTTTAGCAAAGAAAAATAGACACGATGTCACTTTATTTTATCGCATTGGCAAAGACTATCCATATCCTATGTACCTAACCCTTCTAGGGGATTCTGTGTCAGAAAGCGTGAATATTTATTTCATTCCATTAAAAATAAGAAGCCAATTCTGTTCGTAAGAAGAAAGAGAAGCAGATCTATTCTATACTCGATAAGTGCCAATATGCAATGGGCAGCTTGGCTTATTTGGAAAAAACGAAGAATAGATCCCTATCTCTTTTTGTTTAGTATTCGAATCACCCATTCTTTTTTCTTTATTCAATCTGTCTTATCCTACTTATATGTATAATCTTTCAATCTATGTATTATTTCAATCTACGTATTAATAGAATCTATAGTATTCATATAG…
LOC_Os04g16818	13.7153	LOC_Os04g16816	6.58365	LOC_Os04g16818	2.76595	LOC_Os04g16816	1.96141	LOC_Os04g16818	0.20673	LOC_Os04g16816	0.258831	500	Chr4	9153561	9153929	TTGGTAGAAAAAAACCCACAACCCCTTGGGGTTATCCTGCGCTTGGAAGAAGAACTAGGAAAAGGAAAAAATATAGTGATAGTTTTATTCTTCGTCGCCGTAAGTAAATACGTAACTAGGAATATGGAAAATTGCATTTTTGGAATTTGCAATAATGGGATGGGCGAACGACGGGAATTGAACCCGCGCATGGTGGATTCACAATCCACTGCCTTGATCCACTTGGCTACATCCGCCCCTTATCCAGCTAAAGGATTTTCTCTTTTTTCCATTCATCATTATTCTATTTATTCTGACCTCCATACTTCGATCGAGATATTGGACATCGAATGCCACTCTTTAAAATGGAAAAAAAGGAGTAATCAGCTG
LOC_Os09g24412	13.7153	LOC_Os09g24406	6.58365	LOC_Os09g24412	2.76595	LOC_Os09g24406	1.96141	LOC_Os09g24412	0.20673	LOC_Os09g24406	0.258831	500	Chr9	14507053	14507421	TTGGTAGAAAAAAACCCACAACCCCTTGGGGTTATCCTGCGCTTGGAAGAAGAACTAGGAAAAGGAAAAAATATAGTGATAGTTTTATTCTTCGTCGCCGTAAGTAAATACGTAACTAGGAATATGGAAAATTGCATTTTTGGAATTTGCAATAATGGGATGGGCGAACGACGGGAATTGAACCCGCGCATGGTGGATTCACAATCCACTGCCTTGATCCACTTGGCTACATCCGCCCCTTATCCAGCTAAAGGATTTTCTCTTTTTTCCATTCATCATTATTCTATTTATTCTGACCTCCATACTTCGATCGAGATATTGGACATCGAATGCCACTCTTTAAAATGGAAAAAAAGGAGTAATCAGCTG
LOC_Os07g25024	13.7153	LOC_Os07g25018	6.58365	LOC_Os07g25024	2.76595	LOC_Os07g25018	1.96141	LOC_Os07g25024	0.20673	LOC_Os07g25018	0.258831	500	Chr7	14244053	14244421	TTGGTAGAAAAAAACCCACAACCCCTTGGGGTTATCCTGCGCTTGGAAGAAGAACTAGGAAAAGGAAAAAATATAGTGATAGTTTTATTCTTCGTCGCCGTAAGTAAATACGTAACTAGGAATATGGAAAATTGCATTTTTGGAATTTGCAATAATGGGATGGGCGAACGACGGGAATTGAACCCGCGCATGGTGGATTCACAATCCACTGCCTTGATCCACTTGGCTACATCCGCCCCTTATCCAGCTAAAGGATTTTCTCTTTTTTCCATTCATCATTATTCTATTTATTCTGACCTCCATACTTCGATCGAGATATTGGACATCGAATGCCACTCTTTAAAATGGAAAAAAAGGAGTAATCAGCTG
LOC_Os10g36530	12.8516	LOC_Os10g36520	2.26856	LOC_Os10g36530	5.42053	LOC_Os10g36520	0	LOC_Os10g36530	0.533386	LOC_Os10g36520	0	1000	Chr10	19540530	19541307	TAACTCACGCCACATTTCTGCAGAGAATTAATAGCAATTGCAGTTTGTCATGACCTTTTTAATGAAAGTTATAAACGTAGTAGTAGTATTTATTGGTATGGAACCGTGGCTTTAAAACGTTTTTATGAACTGAAACATGAGATTTCGGCAAATGAACTGAAAGAAGAAGCAGAGCATAGTAAATGATTCAATGACTGAACTGAAAACAACAGTCATTCATATACTAACACAACCACAAAGTTCTGAACTACTCCCTCTGTCTCAAAAAAAGACAACCCCTTATAGGACAACGAATCCGTCCAGATTTGACCCCTCCTAGGTTGTCTTTTTCTTGGGACAGAGAGAGTCTAAACCATTCTGAAATTGGAATTCTGATTTTTTTTTCTGGTTGATAATTCT…
LOC_Os05g46830	12.8032	LOC_Os05g46820	0.88206	LOC_Os05g46830	0	LOC_Os05g46820	1.77885	LOC_Os05g46830	0.63002	LOC_Os05g46820	0	1000	Chr5	27118321	27119121	TGGCTGAATGATTAATGTTTTAATCACATTGATTAGCAACTAATTAATCTTAGTTATCATTAAATAATAACTAATTATGGTAATTAATCACTAATTTTGGACCAGAGATTCGGTATGCTGTTTCTTATGCGATACTGTTCGGTATTGCTGTTTCGTTATGTCTCGCGCAACGATTATGTGAGGTCGATGTATATTTCTACCAATAAGCTTGCATCCTGAATATTTTTAAGAAAAAACAAATTAACAGTATATTTTGAAATTTATTTCGAATACAATGCACGTCGTCCTACATATACCACAGGAATACGACGTGGAAAAAAATCAAAAATACTTTACAGATCTATCATGCTTTAAGATTGGTGAGGATACATGTACGTGTACGCGTACGTGGCACCCATT…
LOC_Os12g03070	12.4523	LOC_Os12g03060	40.9388	LOC_Os12g03070	0.0595	LOC_Os12g03060	39.4516	LOC_Os12g03070	0.339202	LOC_Os12g03060	92.8223	1000	Chr12	1155729	1156635	TGCTAACCACGATTACTTCTTTTTTTTTTTCCTCGAGAGAGTCTGGCGTGTGGGTCCGGAAGTGGACCTGAGTGGGCCGGCCCAAGCACAGACAGCATTAGGCCCCAAGCGTGTTGGGCTTTTAGCTGACCTGGCCTGATGTAGGGTGTTTAATTTTTCTTTTTGAAATTTATTTATTTATTGAAAGAATCGAGGATGTTTAATTTTGTTTTTGAAATTTGTAGGTTGCTGAACTGCTTAATCAGATGTCGCTTGTATTGAATATTTTCCTGCTGGAGTAATAATATGGAAATATACTAACGCTTCTATGTTGTATACTGTGTTGCATTGCACGTCTAGAGAAACAAACAAATATTGTAAGAAAAATGTGTAAAACCGCTAAAAGAATATACTGATACT…
LOC_Os04g45210	11.8951	LOC_Os04g45200	38.8258	LOC_Os04g45210	0.0706	LOC_Os04g45200	10.9758	LOC_Os04g45210	0	LOC_Os04g45200	9.6824	1000	Chr4	26719506	26720072	GGGGGAAGACGGAGGAGAGGTAACTGGCCCAATAAGCAACAATGAGATTTGATGGGCCGTGTGGGATACGGAATTTCACCTGTGGGCTTTGAACCTTTTTTGGTAGAGAATCTATGGGCTTGAAGCCTTGAACTGTACAATAGTGTTTGTCTCTCTCTCTCTCTTTTTTTCAAAAATATGTGTATTTCTTCTTCTTCTACTACTACTTTTTCAGTTTTCTCTTTTTTTGAAAGAGGGAGGTAGAGTGTTTGCCTAGTTGTTCACTTTCAGCCTTGTATGGTGTTGCTACTTGACATGATTTTGCCTAGTGTTTCCCCCCAACAATTCATAGGTTACGGATGCATTGTGCGGAGAAATAAAGATAAGAGAGCCCAAGTTGCAAAAATAAAAAAGACTAAT…
LOC_Os01g10810	11.7214	LOC_Os01g10800	5.27212	LOC_Os01g10810	0	LOC_Os01g10800	1.35784	LOC_Os01g10810	0	LOC_Os01g10800	0.778289	500	Chr1	5767959	5768209	CGATGTTGCCGCGGCTTCGCTTGGTTGAAATGGATAGCTTTCTGGATTGGGTTGCAAAGTTTCCCATTTCACGCCTCACATTTAAGAAAATTTCATGAAAAGGACATCACGCATTTGTGTTGTAGTACTACTGTACTAGTTCCAAAATGATGCCTAAAAAATTTCAATATTACTTTGAGGGTATCAATGAAAATTTTCCCTGAGTATCAGTTCTCATTTTTTCTTCATGTGGCTGTGAGTGGATTGAAGCA
LOC_Os10g21310	11.6743	LOC_Os10g21300	9.49906	LOC_Os10g21310	0.1357	LOC_Os10g21300	0.2848	LOC_Os10g21310	0.0847277	LOC_Os10g21300	0.0847935	1000	Chr10	10875395	10875907	TATTAGATTAATATTATTAAATTTAAGTAAGAAAACTACACTTTAATATGGAAACGTAAGAATGGAAGAGAAAGAAAGAATCCGCAGTTTATTGTTTTCACTTTTTTTCTTATTCTATATGAATACTATAGATTCTATTAATACGTAAATTGAAATAATACATAGATTGAAAGATTATACATATAAGTAGGATAAGACAGATTGAATAAAGAAAAAAGAATGGGTGATTTGAATACTAAACAAAAAGAGATAGGGATCTATTCTTCGTTTTTTCCAAATAAGCCAAGCTGCCCATTGCATATTGGCACTTATCGAGTATAGAATAGATCTGCTTCTCTTTCTTCTTACGAACAGAATTGGCTTCTTATTTTTAATGGAATGAAATAAATATTCACGCTT…
LOC_Os08g40919	11.3014	LOC_Os08g40910	0.13818	LOC_Os08g40919	1.02883	LOC_Os08g40910	0.209	LOC_Os08g40919	1.70103	LOC_Os08g40910	0.0587485	500	Chr8	25889165	25889494	CGTCGAGAGAGGAGTGGACGAGTGGAGAAGAAGAAGGCGAGGAAGACCGGAGAAGCTTCGGTTCCATCTCCGGAAGCCTCTAGAATGCGCCTCGCTTCTCGAGACAGCGACAGCGCGTCACCTGGGCGGCCCACAAGGCCACCATTCTGGGCCGGATGGGTGATGGGCCGAATTGGTGGTGGGCCGAATGGCGGAAGCCGAGGAGGGGTGTCGCGCGCGGTTTGGCCGTGTGAGGTGGGGGTTTGAGTTTAGTACCACCTCGGCGAGCGAGGCGGGTGGTGGAGGGGGAGGTGGCTATATAAGGGGGGTTGGGTGTGAGGGTGGAAGGCA
LOC_Os06g43510	10.7867	LOC_Os06g43500	0	LOC_Os06g43510	0.267423	LOC_Os06g43500	0	LOC_Os06g43510	0.0198657	LOC_Os06g43500	0	1000	Chr6	26154776	26155404	TGGGGACGGGGACGTGGATGTGACCCCTGACGGTGAATTCCCCGTTGCCATCTCTAAACACTACAAATATTTTAAATATGTAAAGATAAAGATAAAGAAAAAATGAGATCATGATGAAAGAAAATATGAACGATGTGGTGAGACATGTTTTCGTCTTTTTTTATTATAGATCACTGTCCTTTTTTAATTAGAAATTTAAATTGTTTGTTTATTTTATAGAAACCAACAAGAAAAAAAGAGATCGGAAGGGAAAGAAGCGAAGCAAGCGCAGCCGCTCAGGGTGGGGTGGTCTTTTGGTGGTTAGATCTTTTGTCCTTCTGTGATTAGGAATTTAGATGGTTTATTTCCACTACTAAAAAAAACCCATATAGGGACCGGTCTTATAGGTGCCGGTTCATT…
LOC_Os01g67200	10.3312	LOC_Os01g67190	0.783868	LOC_Os01g67200	23.8113	LOC_Os01g67190	2.0007	LOC_Os01g67200	0	LOC_Os01g67190	10.8544	1000	Chr1	38997523	38998277	TGGCAAGGTATGATTTTGACTTGGATTATTAGCTTAAACATCGCATCGGGGTTAACGTCGATGATCTATCTTGGCGGCCTTGCTGCAGAGTTGCAGATGGCTTGGTTTGGTGGTGAAGTTTGCACTTAGCACAAAGCTACGTGAAAGCTGCTTGCCATGTCATTTCTGGGCTTCGTTTGCTTCCATGGAGGGTGCAGAAAATCATCTGCAAGCTACTATTGCTTTGCCGATGTGAGCGGCAAGGGAGGATTTAAAAGATTTTTTTTTGTTTATTTGGGAGGATAAACTTGAATTTGTTAAAATGCAAGTGAAATTTATGCAAATTTTGAAAGAATGTATGCAAATCTACAAGCTCTTTCTCCTTTTCCTTGTTTACAGGCGCCCGATTGTCTTTCAGTG…
LOC_Os10g39800	10.1288	LOC_Os10g39790	26.6223	LOC_Os10g39800	0.308456	LOC_Os10g39790	17.2695	LOC_Os10g39800	0	LOC_Os10g39790	13.4968	500	Chr10	21301728	21302009	CGGAGAGGCGAAGGCGTTGGCCCGCGTGTAATGCGCCGCTTGATGGGCCGTACTGGGCCAGAAGCGATTGGGTCGGGCCCGGCCCATTTGGGAGCGGGGCGCGAAGCCCAACACGAACCGCGCGATTTCTCGCAGGCTCTGCCTCCTCCACTCTCAGACGCAGGATGGTGATCGGACGGCTGAGATTGCGTGGTGGTGGCGGGAAAACGCCGACGAAGCGGAGACCACACAGAGGAGGATAGCTCCCCTCGTCGTCGTCCTCACCGCCGGCGCCGGCGACGA
LOC_Os05g41645	0	LOC_Os05g41640	450.463	LOC_Os05g41645	0	LOC_Os05g41640	11.6	LOC_Os05g41645	0	LOC_Os05g41640	12.6026	1000	Chr5	24381762	24382439	CGGAGTTTGGAGAAAACTTGTCCATTTTCGTGTGATTCGTTGAACACAATTTTTTTCTCTTTTTTTAGACAAAACACTTTTTTTTTCTCGAGGCCAGTTCAGCGGTAGGGATTTATCAATTTGTCATTGGCATATTCTTTGTCACAGCATACTACCATAGCACATCTCGTGGAACATGCTACGGAGTATATGATTATTGTTTACTGCTTGATCAACCTGACACCCACATGACTGTTAATTTTGTATGCCATTTTTTTTACAAGGCTGTGTAAGAAAAGTGCAATTGAACTTTCTTCCTTTCTTTTTAGCTGAGAATGCAGGAAGCAAGAGTATTATTTTGTGTTGTATATGTTAAACTGGAGGGGAAAAAATAGAAAATTCGATCCATAACATAGGAAA…
LOC_Os03g17084	19.2432	LOC_Os03g17070	229.2	LOC_Os03g17084	32.9143	LOC_Os03g17070	6.10794	LOC_Os03g17084	17.0688	LOC_Os03g17070	1.44971	500	Chr3	9492494	9492890	CGCCGCCACTAAAAAACCTCTCCTCGATATATCACGCCAATTTGGGCCGTACAAAACTAGTTGGGCCCATTAGCCCATCCAAATTTTAGGCCCCTACAAAAGCACAACGGGCCGTAGCCTGTTTAGTACTACTACAATCCCGAGCGTTCACTCCCCCTCCCGCATCCAACGGCTCTGGAGAAATTCTACGTCATCGATCCGCCTCCCACCCATGTCGACCAATGGGGTTCCACCACGCGCCTATATATAATTGAGGCCTTCTTCCCCTTTTGCCTCAACTCCACGCGAAGGGAAAAGGTCTTCCTCCTCCTCACGAATCCCGCCTCTCTCTCTCTCTCTCTCTCTCTCTCTCTCTCTCTCTCTCCATTTGAGCCGATCCCTCGAGAGGCAGCTCCGA
LOC_Os03g02600	8.83068	LOC_Os03g02590	200.882	LOC_Os03g02600	8.90439	LOC_Os03g02590	9.23671	LOC_Os03g02600	6.6566	LOC_Os03g02590	1.46674	250	Chr3	960249	960445	CGTGTGGACACACAGGAAGCTCTGAATTTATAATCCGAGGTTTTGTACTGACATGAACGATGATATGGGCCTGAATTTGTAGCAAACGCCTCTCTATTGGGCCTCTGAAACCAAGAGATGCAGTTGGACCTGGCCTTTTTCGCAAGGCCCAACGTTGATGAGGAAAAGCAGATCGAACGCGACCCGGCGATGGATCG
LOC_Os12g38650	345.773	LOC_Os12g38640	151.802	LOC_Os12g38650	588.998	LOC_Os12g38640	0.8939	LOC_Os12g38650	185.828	LOC_Os12g38640	0.231211	1000	Chr12	23736790	23737322	TAGCTCACCACTAGCTTCGAGATGATGATGTGGTGGCCTATCTGATCCGCCCAGGGACACGTGCCCCTCCCCTACAGGCTGGAAATCCCACGTCAGACACGCATGGATTAATCCTAATTGAAAGATTAAGGAATAATAAAGTAATTATAATTAGAGAAGGTGAATGACAAGATGATTCCATGGCCCAATGGATAAGGCGCTGGTCTACGGAACCAGAGATTCTGGGTTCGATCCCCAGTGGAATCGCACAGTTTTTCTATTTTTGGGTCTTTTTAGCTATTTGGCCCATTTAAGGCCCATCGAATGGGCCTTTTATTCGGCCTATAATAGGTTATTGTGTTTGGGCCAAATGTAGCGTAAATGGGCCGACGATGAAGCCCAATAGACCCATAAAGTGGG…
LOC_Os01g67010	0.0315308	LOC_Os01g67000	149.7	LOC_Os01g67010	17.3595	LOC_Os01g67000	19.173	LOC_Os01g67010	8.37683	LOC_Os01g67000	13.4324	1000	Chr1	38915492	38916092	CGGGCCCAAGCTTTGGGATTCGTGCCGAGGCAGAGCAGCGGAAGAATGTGGGCCAAATTAGGCCCATATTTACCTCGCTAAAAGTACAATGGGCCAAATTAATTGGACCCATGTTTTCGTTGCAACAAATAAATGGGCCCATTATTTTATCCCAATTTAACTAGCATGCGGGAGGCCTAGTTAACTTATGAACAGGGTATTTTCTTCAGACCTTCAAGGTTTGTTCAGAACTTCAGATTTCAGGATCTGAAGTTCATAGTGTAATTTCAGTTTGTGTGTTCTGTGTCTTCTATCGGACACATTTTTTTTCATGCAAGTATCGTAATTAGCATTCCATCTGAATCTCAACTGTCTACGAATTTGGTGTCATTTGTACGTGCTTTCGTTGCAAAAATGTAA…
LOC_Os06g46940	9.16267	LOC_Os06g46930	91.269	LOC_Os06g46940	13.1983	LOC_Os06g46930	14.1558	LOC_Os06g46940	17.6097	LOC_Os06g46930	5.82572	1000	Chr6	28474784	28475573	GCGGACAGGATAATGGCGAGCGCTTTTCTACATGACAAATGGGCCTCTAGGCCGAATGGATTGGCCCACTTGTAAGACTCATAAAGGCCTAATGAAAGGCCTATCGTAATCCAGCCCAACTACAACGGACCTTACGGCCCAAGTCAGCCGCGATCCCGTTCAGGCTCAAATATAGCGGGCCTCACGTAAGCCGCAATCCCGTCTCGACCCAACAAGAACAGGTCGCACCTACACAGATAAAATCTATTGTACATTTCTCATCTCTGCTCCTGATTGAATTACCTCCCTCAACCGCAAAATGGAGGAAAATCGGTCTTATTGTTTGGTTATGCTTATATTTATGAGCCAAAATTTGAATTTGAGAACTTAGTTTTGAATTTGCTTTTTTGTTTTTTTAAA…
LOC_Os02g06490	0.434672	LOC_Os02g06480	79.8715	LOC_Os02g06490	0.939215	LOC_Os02g06480	7.36752	LOC_Os02g06490	0	LOC_Os02g06480	9.04965	500	Chr2	3233934	3234309	TGCTTTGGAACGGAGCCCTGCGCCTCATTTTATACCTTCCGCGACCGCCTCACCGAGCTGAACAAGCGAGGTGGTACTAAACTACGCAACGAAGAGCAAAGCAGCAACCTGCGCCGCGGCTTCCACTGCTTGGGCGGTTGGGCCTGAAACCTCGCACAGCCCAAGTGGCCGAGTAGTTGGGCCCATGAACTCGGCCTCGTTTATCTCTGACATGTGGGACCGGATGATTTTAATCTGAGGCCACGTTGGACACGATCGCGAATTCGCTCTCTGACATGTGGGGCCGGGTGGTTTGCATCAGAGGCCACGTCGGACTACACGATCGCGAGGGAATTTCGCGTTGTTTTTTTTGTGTTTCCTTCGCTTCGAATCCTTG
LOC_Os01g59070	1.9883	LOC_Os01g59060	70.9508	LOC_Os01g59070	8.29446	LOC_Os01g59060	4.56953	LOC_Os01g59070	4.26286	LOC_Os01g59060	5.61589	250	Chr1	34135646	34135802	TATCCCCACACAATGTTGCTTTATCGTCTTATCCACGACGAGATGCGATTCTTGGGCCAAATCATGGGCCTTCGTCTTAGGCCCACTCATGTTAGGCCCATTAAGAGGAACAGTTCGTCGTCTTCCTAGAAACAAGTTCACCACCGTCCGCCGCCTG
LOC_Os07g40460	15.0004	LOC_Os07g40450	62.1048	LOC_Os07g40460	15.6745	LOC_Os07g40450	4.1565	LOC_Os07g40460	6.8028	LOC_Os07g40450	4.39033	1000	Chr7	24243369	24243946	ATATCGATATTTTGAGTCTGTTTGACACAGCTCTAGCTCCACCCCTTCTGGAGTTTCCACCTCCACAGCTCAACCAAAACTGGATGGAAGTGGAGCTGGGTAGAGGAAGTGGACCCTGGATGAACTGGATGGAAGTGGACCCTGGGGTACCAAACAAGCCCTTTATTTCAACAAATCTACTAGTAGTACAACTTTCAGGTTAAAGTTTGAATCTAATTTAGTTGAGGTGGGCCATCAATTTTGCTTATAATCAAAATTTAAACTTGATTTGGTTGGGGTGCGCCAGGCCCGGGCGGTAGTGCAACGCCTGGGCGACACGCGAGGGCCCCAGTGGCAAGCCACTGTGGTGGACCCTCCCCCACAAAAAATAAATTTAATATCGAAGTGAACACATGGCCC…
LOC_Os02g49690	4.98365	LOC_Os02g49680	61.6905	LOC_Os02g49690	1.6888	LOC_Os02g49680	0.5113	LOC_Os02g49690	0.113581	LOC_Os02g49680	0.0693888	1000	Chr2	30363745	30364405	GCCGGCGGCTTGAACTGATGTCTATGGCTCACGACATTTTGGCTGATTTCCCAGAATTTTTTTTCCTCTTCATTTTTGGCTCTTTCTCTGACTTTGTGTGGCCGAGAAGTCGTGAACTGCTGATCCATCGGCCACCGGGTCGTCTCCTGATTGGCGTCCATAAATTGATGCGATAAATCTCAGCTAAATTACTGTACTTTAATTGGGTCACTGGGTGGAAGAGTTAGAGCACCATAATATTATTATTGGGCCCATTGAGAAGGTGATTTTAAGCTTGCTTTCACACTAGGCCCGGCCCATTATCTCAAACGAATAATAAATTAAGGCCTAGGCCGAATGAACATCTGCAAAGTCTATTTTCCTCCCTCATCTATCGCCCTTGGTCGACAAATATCCCTC…
LOC_Os01g59520	9.21448	LOC_Os01g59510	52.6112	LOC_Os01g59520	7.09906	LOC_Os01g59510	4.1409	LOC_Os01g59520	2.20486	LOC_Os01g59510	1.55776	250	Chr1	34416988	34417077	TGAGCCGTCCGTTTCGTGATCAACGGTCTCGATTGGAGGAGCTTTGCGACACGGAAAAATATCTGCTTTGCGTGTGGCCCAACGAGACTG
LOC_Os01g07100	18.9923	LOC_Os01g07090	52.2295	LOC_Os01g07100	16.2196	LOC_Os01g07090	3.2035	LOC_Os01g07100	12.1497	LOC_Os01g07090	0.904439	500	Chr1	3336075	3336408	CACTTTTTCAAATACACCCCTTACGTATTATCTATTCTCGTAAGGACCAAAGTGAAAAAGTTTACTACATAAGGACTAATCGCAGAATAAGTGGATTTCCAAGGGGGTTCGAGTAAGAATCCGGGTCAGAAACGGGGGAACTGCTTTAAGATTCGCGCGAGCACGATCGACGCGCACCCAGCCACCCACCCGCGCCCCAAATCACGAGGAGGCGAAGCCGCCCATCTCATCGCCGGAGCTCGCGAATTCGCCGCCGCGATTCCGACCACCGCCGCGCCGGCGCCCGCGCCCGCTACGGTACTCCGCCGCCGTGCTGAGATCGCCGGGGGAGCCA
LOC_Os07g06460	1.10438	LOC_Os07g06450	50.3282	LOC_Os07g06460	4.49723	LOC_Os07g06450	1.89674	LOC_Os07g06460	13.9461	LOC_Os07g06450	1.09768	500	Chr7	3124604	3124914	TGGTGGCGTTGCTACTACTACTAATCTCTTATCCGCTTCTTAATGGGCCGTACTAAATAAGTCTTATTTACGTCCCTCATCTTTGCCACGGTCGAATTGTGGGATGTAAAATGAACTTCTTCAACACGTCCTAATAACTAGGCTCATTGTAATTGGGCCTATCTTTGGTTGGGCCTGGAGCCCATTAGGGCCCAAGGAGGTGGTGGAGGAGGAGGAATCCCTCTCCGACACCAACTCGGCGGCGGGCGGCGGCGCGACTCCTCCTCTTCTTCTTCTTCTTCCTCCTCCCCAACTTCTTTCCCAAGAAAGAA
LOC_Os11g03590	0.909568	LOC_Os11g03580	46.3987	LOC_Os11g03590	3.9809	LOC_Os11g03580	0.0454	LOC_Os11g03590	1.85075	LOC_Os11g03580	0	1000	Chr11	1391733	1392723	TAGCTCTGCTTTGTCTCTGTCCTGCCACGAAATGGGAGTCGAATCGCGAGCGTGTGACGTGGAGGACGTGTGGACTCAAGCAGAGGTTGAGACACTCACTCGTGCATGCAGAACCAACCAATGGACAATGCAGTGGGTCAAAGTGTCAAACACGCACCAACTGGCTGCAAAAATATCTAACCAGTAACCACAGGCCCAAGAGGCCAAGAAGCAACAGCCGTCAGCCGGTCTGCCTGGCCTAGACTGACCTGGTTTTCTCATCGTTTCCTGTTAGAAAAATTTTCCCTCGTCGAATCAACCGTAAAATCAGATACAACACATCTCTTAACTTTTAAACCCAATACAAACGAGGTCACTTGACAATAATGTTACTGCTTTTGGTTTATGTGACGTTTGCGT…
LOC_Os04g31050	1.04265	LOC_Os04g31040	46.0529	LOC_Os04g31050	7.5347	LOC_Os04g31040	1.5749	LOC_Os04g31050	13.7921	LOC_Os04g31040	0.146866	1000	Chr4	18553801	18554460	CGGAGGGGCTTGGCTTGGCTTGGCTCGCCTTCTTGTTTGTGTGGCGGGGAGGAGGCGATGCCGCAAGGGGCGAGTGCTGGCCAAATGGGCCGGGCCAAGGCCTCGGTAACCACTGTAGCCGGCCCAGGCACGCCCGCTTGTGGGCCGTGCCGTGCTTGGGCCGACGTATGAGACCATGGGCCGGCACGGCACGGCACGGCCCGTTGGCCCACCAAATTTTTCCTGTTTTCCCTTTTCTTTTCATATATTTTTGTTTATTTTCTCTCATTTCTCTCGTTTTCCCCCGATTTTTCCATATGTTGTTTTCTATTTCCCACTAATTTTCGTCATTTTTTATAATATTTTCACAAATTTTCCTTTTTCATCTTCTTTTCACATTTTTTCTTTATTTTTCGGCCT…
LOC_Os01g55300	19.3873	LOC_Os01g55290	41.9402	LOC_Os01g55300	13.2772	LOC_Os01g55290	7.29967	LOC_Os01g55300	6.25095	LOC_Os01g55290	3.66723	250	Chr1	31830182	31830297	CGCAATCTCTCCGCCCCACTGGGCAAGATAATTTCAGCGTTGGATGAAAGGTGAGGCCCACTGTCAGTGGCTCAGGCCTGTAAGAGTAAGATATCAGTATCGTTTTCTGTCAAATA
LOC_Os08g33690	2.71288	LOC_Os08g33680	41.4783	LOC_Os08g33690	0	LOC_Os08g33680	5.64632	LOC_Os08g33690	0.250785	LOC_Os08g33680	7.9307	1000	Chr8	21036094	21036702	TATAAGCGTGCGATTGGCTTGCCTTTATATAGGCCATGTGATTGATTCAACGGCTCGTTTGTCCACAGTCCACACATGGAAAATCTGATGCTAAAATTTAGGCAAAATTTGCTACATGACATCCAAAAAATGTGTAATTAGCTAGAGGATATCGCAAGAACACGTATTTGCTATAGGATATCCTAAAAAACTGGTAATTAGCTGTTGGACACCCGTCAGATTATTTTATTATATCAGATGGAATTGGAGAGAGAAACAGATGTGTAAGTACGGTTCTACCCTTTGAATTTTTTTCTTTATTCTTCCTATTTTTTTTCTCTCCCTCATTCTTTATCTCTTTCTCTCTCTTCTTTTTCTTCAAGCGAGCGGAGGGAGAGGGAGAGCGCCGATGATGGAGCG…
LOC_Os01g67730	11.9689	LOC_Os01g67720	41.3977	LOC_Os01g67730	13.4613	LOC_Os01g67720	9.00226	LOC_Os01g67730	11.0723	LOC_Os01g67720	9.98882	500	Chr1	39362884	39363241	CGTCCACTGAGAGCAAGTATAATAGGAGCTATTAAGAAGCTTACGTGGAGGAGAGATGTAATAAAAAAAATTAAGAAGGTTAGCTTTTATGTAAGAGCTAGCTTAACACAATTTCTAAGACAAATATATTAAATATATAAGTGAGAAATAGAGAGAGAAGAAAAAAATTGTAGCCAAACTTATAGCTACTATCTATACTATTATCAGCGTCACGTGAGCTCGCTGGGTTTTGGACGCCAGCGGAACGGAATGTGGAGAGGTGGGTGGGGCCTCGTGGAGATTCCGGAGTTCGGGAGAATGGACGGTCTTGATTGACTAAGGACGGCCTCGAGATTCGTGCTCGCGGAACTTGCCGACG
LOC_Os01g04910	13.048	LOC_Os01g04900	40.9223	LOC_Os01g04910	13.456	LOC_Os01g04900	7.54674	LOC_Os01g04910	24.5942	LOC_Os01g04900	1.76289	250	Chr1	2271051	2271163	CCTCACCTCGCTTCGGATTCGGAGGGAAATAGAAAAAAAAATCTTTCCTGCGGCCAGGATCCCACCCCTGCACGAATCTCAAAGCCGAAGCTACAAGAGGGGCATTTCCGTCA
LOC_Os11g09684	2.77047	LOC_Os11g09680	40.2974	LOC_Os11g09684	2.0952	LOC_Os11g09680	5.29944	LOC_Os11g09684	0.294604	LOC_Os11g09680	0.450721	500	Chr11	5171223	5171483	CGAGAAGTTAAGGAAGCTGTCGTTTACCCTTATATTTCGAAGCTGTAGCCTCGTCAAGTGCTGGGAGACAAGTGGCATCTCATCTATCACAAATGAGTGGTAGTATCCGACGTCGAGCCAGAGGAACCGAGCCTTGTGGATAAGAGCATGCCTGAACCATAGGTTCACCCGAGCTGTGTCCTCGATGTCCATGTCGCCGTAATAATCGAACATTAGCACGCACGTGTCGAGAGGGGCTCCATCACGGAGTAGCAGCAGACG
LOC_Os08g27160	0	LOC_Os08g27150	39.7428	LOC_Os08g27160	0.2822	LOC_Os08g27150	3.202	LOC_Os08g27160	0	LOC_Os08g27150	1.44946	1000	Chr8	16586421	16587156	TGTCCGTTTGGAGTGTGGGATATTTTTTTTTCTGGGCCCATCTGTCCGTGTTCAGCCCGTATATTGCAATGGAATAAGTTCATTTCAGGTACCTCAAGTTGTCGCCGAGTCTGAACTTCGCAATACTAGATAAAACATGTCTCCTCAGCTTCCAAAACCAATACAAATAAGGTCTCAACATAGTTTGAACGACGGTTTTGGCTGACATAGCACTTACGTGGCGCTGACAGGGCACTTCAAGTTAGATAAAAAGTGGGACCCACGTGTTAGTGAGTAACCCACATGTTGGGACACGGTGTGGAGCTGACGGTGCACTGGCTAGTAGTGAGCACGCAGAAAGGCACAATGGCAGGCGGCCGGCTGGCAAACGCGGTGTTGCACCGGACGAGCGCACGGTGG…
LOC_Os01g03660	7.67071	LOC_Os01g03650	35.3627	LOC_Os01g03660	4.57388	LOC_Os01g03650	8.38227	LOC_Os01g03660	1.39437	LOC_Os01g03650	6.933	250	Chr1	1508057	1508235	CGGTGGCTGCGGAGAGATGGGGGAAGAAGAAGGGTTTGGTGGTTTCTACGTGAGAATGACAGGTGGGCCCCCTTGATTCAGTGCATAATTGGGCCGAGTGGTGGGCCCAATTTGGCGGCCCAGTGAGTCACAGCCTTATCCGTTCGCGTCCCCGCCCTCGCTTCGCCGCGGCAATGGCG
LOC_Os06g01470	3.63694	LOC_Os06g01460	32.8622	LOC_Os06g01470	6.47992	LOC_Os06g01460	4.69877	LOC_Os06g01470	6.4351	LOC_Os06g01460	0.287223	250	Chr6	282180	282348	TGGGCGCGCAATGGCAGGCAAGAGCAAGAGGATAACCCGCCCAACCATGGGTTTCCTGCCACGTCGTGGTATCTTCATGGGCCGGGCCGGGCCGTGGCACGTGGCAACAACGAACGAACGAACGGCCCAGTCTGTCTGATCCCATCCGATTTCCGATGGGATCCCAACA
LOC_Os04g56330	0	LOC_Os04g56320	32.1659	LOC_Os04g56330	0	LOC_Os04g56320	2.78304	LOC_Os04g56330	0	LOC_Os04g56320	0.470697	1000	Chr4	33579655	33580318	CCGTCTCGTACGGCGCTGGGGCTTATCTGTAACGGTCGGAGTGAAGGACACCTCACGTTTTTGGGCTTTCCACCGGCCCATTACAAATCCGTAATGGGCCCAAATCCGCCAATGGCCCAACGAAGAAGGCTCAGGCTGGCCCAAGTGCGCGCAATCCAGTAGCCCAAACCTATATATAATCCATCGGTTCCACTTTCTTAAATTATAGCGACACAGCAAGGTTTACAAAACCGCCCGGTTATCATGCGGGTATCACTATTATCGCGTGCAGCGGCGAAGCTAGAAATTATTAAAGAGTATGGCTAGGCTAAGGCTCAACTAATAAGTTGTTGATTTTTTTTTAAAACTACATGGTGATTTAAAACAATTTATACATGATTTTGAAGACAACCCTAGGGC…
LOC_Os01g25610	42.2959	LOC_Os01g25600	31.3009	LOC_Os01g25610	190.114	LOC_Os01g25600	1.51657	LOC_Os01g25610	223.082	LOC_Os01g25600	0.314968	250	Chr1	14513164	14513321	TGGTCGAGGAGGAACGAGTTGGGCCGAAGAAGATGCAAAACCCAGCCCATTTACTCATCACGTGTAAAAAAGAAAAGCCCAAACCGGCCCACCACGGAAACCCTACTTGCGCTGCGCCTCCGCAGCATATAACCTCTCCCACCTCTCGCCCTCCGCCA
LOC_Os01g72210	0.750453	LOC_Os01g72205	30.2604	LOC_Os01g72210	8.98749	LOC_Os01g72205	2.30287	LOC_Os01g72210	0.537817	LOC_Os01g72205	0.921679	500	Chr1	41869645	41869930	TCCCTCCTCCTCCTCTTCCTCGGCGACCTCTCCTTCTCCGATGGTGGCCTATCGCCTCTGTGCCCACACAAATCCGCGGCTAAAGCCGAGCCGCGTCGCAACACGAGCCGAGCCGAGCCGACCCGGGGTGAGATGGGCCTTGGCCCATGATGGTGAGTGGGCCGAGCCATTTGAGCGCGAGCCGCACGTGTCGAGCTCGAGCCGCGCCACGTTTCACCCCCGGCTCTCCTCCGGCCGCCACGTCGCCGGCTCCGGCCAGCACACCGGCGATCTACTAGTTTCCGTG
LOC_Os10g40950	3.2776	LOC_Os10g40934	29.1182	LOC_Os10g40950	0.732704	LOC_Os10g40934	6.84621	LOC_Os10g40950	0.208337	LOC_Os10g40934	0.852831	500	Chr10	21993690	21994145	AATGCCGATCAACTTGTATGATGTGAACAGTTATATCATTCCTCTCCAGAAAAAAGAAAAGGTTGTATCATGCTACAGAACAATCATTCTATCTTAATTCTTAATAAGAAGATATTCCCATTTCTGGATAGTGTCTAAATTGGTAATCAAACTCCAACACTATTTCATAAATCGTACCCCAAAAAAATTCCATTCTGAAATACCGGATTATGAACTAACAACAAGGCTCAGACACATGCCCAGGTTTACCACGTATACTCTTTGAGTTGATTTCACAAGATTAATCAAGCTTCGTATCTCTTTTGGTTATTTATTTTACAACTTTCAAGTGGTTAGCCTAAAGTTAAGAAAAAAAATATGTTTATATTTAGGACATAATACACACTTTGAACGTGACGT…
LOC_Os01g40320	1.84983	LOC_Os01g40310	29.0322	LOC_Os01g40320	0.7029	LOC_Os01g40310	0.7861	LOC_Os01g40320	0	LOC_Os01g40310	0.190717	1000	Chr1	22755471	22756079	TATCTCTGGGCTGGGCCCATCGTGTGGGTGATCAAAGCTTGAGCCACAGAAAATGCCACGGTGGATTGGATTTCCTAGTGTAAGCTGTGGAGACATCTCAGCCATTATTCGGGCACCTTTTTGGAAGAAGTTTAATAATTTAACACTTTTTTCAATTACTTTAATTATTTTTTATAAGGATGATAAATGAGAACATCTGAGTGAATGAAAGTGGACCAAAATATCAAATAATCGAAACCCATTTACGGAGGATTAAATTATATTATCAAATCTCTCCTTTTTTTTGGCCGTTGGTTGGGTAATTGAACGGCTGAGATCAGAGAGTGAAACGAACTTGCTCGAACTCTCTTTCTCACGTGTGTTCATGGGCCCAAATCAACAGCCCAGGTGTGTTTCTGG…
LOC_Os06g01680	44.9013	LOC_Os06g01670	28.7834	LOC_Os06g01680	45.2649	LOC_Os06g01670	19.9538	LOC_Os06g01680	27.7086	LOC_Os06g01670	6.75603	250	Chr6	403494	403722	TGAGAAGAAAGACATCACATCGCGGGTTCTTCTCCTGTCCACGAGTTCCCCCGCTGACGCTGACACTGGGCCCCACACCCCTTTCCGCCTAACTTCCATGGGCCGTCCGTCTCTACATACAAGCCCAGGCCCAATAGCCCAGAAGAGAGAGAAATCCGCCGAGCCCACTAGTACAGTACAATTTTCTTTTTCTTCTTCTTCTTATTACCGACTTTTTTTTTTCTCTCAG
LOC_Os09g39970	3.43146	LOC_Os09g39960	25.8449	LOC_Os09g39970	1.91342	LOC_Os09g39960	24.9311	LOC_Os09g39970	1.1931	LOC_Os09g39960	5.65413	500	Chr9	22916787	22917204	CAATGGCTTACGACGAGACGACTCACCTTTGAATTCCACGCCGCCTGTGGTCTGGTCACTGCCCTCCGGGGCCCACTTGCCCAGCTCCCTCTTTCTCCGTCTGTCCCTTGAGATCTTGGGCCGAGAGGCCCACGAGAGAGAGAGAGCCGCTCTTCTCGTCTCTTCCCCTGAGAGTGTGTTTGGATAATGTTGGATAACGGGAAATGAGGGGTGGGATTAAGATTAGGAAATGAATGAAGGGTTAGGATTAAATAAAAGAGGGAGAATAAATGGTTAAGATTTAAAGATGTCTTTTAGTGGGTGGAAATCATTTCCATATCAATTAGCCAAACAGGGCCTGAGAGTGACAGTGACAGCCGCGCTCCGGTCCGGCCGCCGGCGAGGAGGAAGAGGAAGAGG…
LOC_Os01g05090	21.5864	LOC_Os01g05080	25.0071	LOC_Os01g05090	17.805	LOC_Os01g05080	5.1241	LOC_Os01g05090	17.9278	LOC_Os01g05080	0.613344	1000	Chr1	2385638	2386373	GGTTGCTTGCTCAGTCGACCAATCGTTGATCGCCACGTCGGCTGTTCTTTCCTAGTATAAAGGAGGAGAAAATAAAAGGAATTTTTCCAGCCATTCTGATATGATTCAGGTTTTATTTTTTTATTAAAAAATGGAAATGGTTCACTTTCTTGCTACTACAAGTTTCAATATAATTATTTTGCGGAGAAATATGTTTTATTTGATATATCTTAGTGTTTGTATGTTCAGAGTTACTCCCTCTGTCCCATAAAATACCAATTTAGCACTGGATGTAACGTATAATTTTTTTTAGACGAAGGGAGTCGGTGAAAAAGTGTGTGCTACCATCATAAGAACTACGAGTACCAGATTTCCTAAACTATTGAACACGTTTTAAATTCACCACTCAAATTTACCTTG…
LOC_Os12g19320	0	LOC_Os12g19304	24.8467	LOC_Os12g19320	0	LOC_Os12g19304	58.8926	LOC_Os12g19320	0	LOC_Os12g19304	2.77096	1000	Chr12	11205134	11205640	TGGGAATTGGAAATTCTGGAGGCTCTTGGAAAAAGGGCAAACGCAGCTTCACCGGTAGTGCACTGCAGTGGTAGTGGGCGGTAGCGTGTGAAACGTTCGGACGCTGATGGAGTGGGCCAGTGGCGCAGCCGTCCACCTGTCCCGCCATGCGATCCCTCTACCCCGGTCATCCAATGATCGTGTTAGTTTGAGTACTGCCGGGAGGAAATTCAATTCATAGCACAGCTTCTCCCAGTAGCAGAAAATAGCACAAAAAAATTTATGCCTCTTTAAAAGCACAGCTCCGTCATTTTTTTCCAATCTTACAGCACTTCCATCAGTTTGGCCGTTAGTCAGAGGAATCAGAATGCAGAAAGACAAAAGGAACTTTGTTTCACCATCGTCCTCCTGCTGTCTTAT…
LOC_Os05g13530	0	LOC_Os05g13520	24.0707	LOC_Os05g13530	0	LOC_Os05g13520	4.92688	LOC_Os05g13530	0	LOC_Os05g13520	0	1000	Chr5	7498383	7499285	CAGCAGCAGCAAGCAGTAGATCACCGCATTAATGGCGGTGGGGGTTGCGAAGCAGGTGGTAGTAACTGCTGCTAATTTAAGTCGGGTAGGTTATTACACGGACTACGCTAGCATCTTCTACTACTAGCTGCTGCGCGCAGCTCGCTCATCTCATGCGTGTCACTCGCTGATCAGATGGATTAGATGGTCTTAATCACAACAAGGGCATTAGTTAATAATTCCATGATTTCTTCTTGTGCAGTTGCACTTGCACGTACGTATAGCTCTCATGGCTACTGCCTAACTGTACTGAAAGGGACTCTTTAGAGTGAGAAAATTGACATTATGCCATCCTCAAAAGTGGGTTTCGCCCAAATGCCACGCTGGGAGTGGGCCTCGTTAAAATGCCACTTTCAATTA…
LOC_Os02g46760	0	LOC_Os02g46750	22.2357	LOC_Os02g46760	0	LOC_Os02g46750	2.81145	LOC_Os02g46760	0	LOC_Os02g46750	0.277355	1000	Chr2	28551884	28552739	CCACAGAATGCCAGGAACAGCTAAATTTGTTATTTTTATTTCAAAAATTACCATTTTCCAAGAAGGTAATCCAAAAAGTATTTGTTGTCTTATGTGCGGAAAACCATTTTTAATGCGTGTCTCCGTTAATTGGATCACTAGTTTGCTCTTGTTGTTTGGGAATTTTTATTTACATCTTAAAAAGACTCATGGTTTACAACTTAAAGTTACGAAAAACCACGTGTATTATGAGATTTTGCATATATTAATAGTTTTATGGTTTCAATGTTGTATAAAACCCCACGTTAATTGAAATCTTATAAACTTCAGCATATTTTAAACAAATTTCTAAAAGCGTTAAAGTATTAAACTATCATCCATAGTGACTAAGAACTTAACACCTAAAATTTTTATATACAT…
LOC_Os04g46620	60.464	LOC_Os04g46610	19.8619	LOC_Os04g46620	77.8404	LOC_Os04g46610	0.479598	LOC_Os04g46620	99.0505	LOC_Os04g46610	0.0186483	250	Chr4	27637907	27638052	GGTTTGGGTGGTGGCGGTGACGGGGGGAAGGGGAGGCGAGCTCGCGTTGCCTTCGTGAGGAGTTTGGGCCGGTATAATGGGCTGGGCTCATCAAGGCCCATCAAGTCCAAGGTCCATTTCACAACCGCATCGAACCCTAACCCCCG
LOC_Os03g64360	87.6184	LOC_Os03g64350	19.5412	LOC_Os03g64360	66.0795	LOC_Os03g64350	4.42666	LOC_Os03g64360	56.289	LOC_Os03g64350	3.12326	250	Chr3	36381544	36381707	TTCTTCTTCTTCTTCTTCTTTTCTTTTTTATATCAAATCAACAAGCAATCTGTACATAAAAAAATGGTAGGTGGGCCGGCCCACTTGGACCGATGAGCCCAGACGAATAAGCCCATCGCAGTCGCAGGGGCATTTTCGTCCTTGCCGCTTTGGGATTCCTCCGT
LOC_Os01g73550	26.1577	LOC_Os01g73540	18.6166	LOC_Os01g73550	20.4615	LOC_Os01g73540	0	LOC_Os01g73550	12.9021	LOC_Os01g73540	0.0757703	250	Chr1	42614641	42614788	TAAGGCGAATTGAAGAGCCAAGGTGGGGGAGGGAAGAAGACGACACTGCCCGCCACGTTGCTCTTTCTACTGGGCCTCCAATTGAGACGGCCTAAGCCCACTGGCGATGCGACCAAAAAAAAAAACAAAAACCCTACGGCCCAACACA
LOC_Os07g11290	32.3914	LOC_Os07g11280	18.0647	LOC_Os07g11290	20.293	LOC_Os07g11280	2.1582	LOC_Os07g11290	26.6343	LOC_Os07g11280	1.22831	1000	Chr7	6231671	6232593	GGTTTTCCGGATAAGGGGCGATCTTTTCCTCAACAGAAAAACCAGGAAATGAACTCCATCCGTCCTAAAATATCCTCGCGAAATTAGAATCAGATTCGTAAAACGAGAAAGCATTCTGTTATATCCTAGATTTTTATATTTTAAAAATAAGATAGTAATTTACAAGCACCCCAATCTAAAAATATCACCGTAGAAATGCTTTTATTTTAGAAACTAGGTGAAACCCTACGTGTTATTGTAGGAGTTTAGTATTATAATAATATAAGTAAAAAATAATGCGTAACATAGCTAGACAACATAAACTAAAGTAAGTTGATGTGATTTATGATAATTTAAATTTAAATAGTATATAAAATGATGATTCAAGATATCATTTTTTCAATACGATTTTGTATCCGC…
LOC_Os07g38160	10.8446	LOC_Os07g38150	17.0398	LOC_Os07g38160	14.9461	LOC_Os07g38150	2.86367	LOC_Os07g38160	4.20707	LOC_Os07g38150	0.441289	250	Chr7	22882065	22882232	TAACGTACTGAAGGATTTCTTTTCGATTTTAGCGAGATAATAACTGGGCTGGATCTAAGCCCAATAAGGCCCATTATTATCTCACGATGGGCTTAGCCCAAAATGGGCCCAGTTTTAGCGGTCGGCGTGGGGGCCCATAAGATGGGATCTCGTGTTCCCCACCGGCCA
LOC_Os02g37694	0.388102	LOC_Os02g37690	16.1807	LOC_Os02g37694	0.74149	LOC_Os02g37690	2.04837	LOC_Os02g37694	0.179476	LOC_Os02g37690	1.91161	500	Chr2	22743361	22743750	TACAACGTGATTGTCCGTCTTATCTACAAAATTTATAAAAAAATTAAAAATAATTAGTTATATAGTACTGCTAATGTTTTATCATCTAACAATAATAAAAATATTATTCACAGAAAATTTTTAAATGAGATAAACGGTTAAATGTTGGACATTAATGGTGTAAAATAATACTTATTTTCAAACGGAGGGATTACTAGTTATTTCAACTTTTGAGTAATGGCATCAGCAATGTATGGGTTACAACCAGGCATTATGGTGGGCCCCAGGTGGGTCCCGCTAAACATATTTCATCCCTCACAATGTATATGAGAGGAAGGAGGTATTAAGGTGGGCCCCACATTTTAATAAAATACCTATTACCATCTCAATCACCCATTCTCTCTCCAGCCA
LOC_Os01g51720	0	LOC_Os01g51710	14.753	LOC_Os01g51720	0	LOC_Os01g51710	6.81169	LOC_Os01g51720	0	LOC_Os01g51710	1.36475	1000	Chr1	29739449	29740123	TCCTGAACGGGAGCCGACTCGTGTGCTTGTGGAGTTGTGGTTGTGGTCTTGTGGAGCGGACGCGATGAGGTGGGCAGTGGGCTTGGTCCGTGCCAGATCGGTCGTACGGTCCCCGAGCTGCACTGGGTCTGTGGCTCGTGTTGCCGGCCCGCTCTTGTTGGGCCGCCACGGCTTTGGAGGAGCTACGGCCCACGGGCCGGCGCGTGCGCAGCTACTATGCGTGCAGAAGAGTGTGCGGTGTAGGGCGTGTAGCCTTGCAGGTGTGGTACACGGGAGTACGGGACAAATGCCCAAGAGGAGTAATCCCTCCGTTCTTATTTAAAAAATTTGTGTAAATATAAAAACTAAAAAATTGTGTTTAAATTACTTTGAATAATAAAGTATGTCACAAATAAAATA…
LOC_Os03g03680	0.228271	LOC_Os03g03670	14.4046	LOC_Os03g03680	0.207159	LOC_Os03g03670	1.30724	LOC_Os03g03680	0.0182883	LOC_Os03g03670	0	250	Chr3	1631864	1631964	CACCCCTAAACCAACTCAACGAACTGATTAAATAGCCTCCGACTCCCCCTTACATAACTCCATCTCTATTTACCTCCTACTGTATAAACACGGACTGGATA
LOC_Os11g39320	5.91941	LOC_Os11g39310	13.3875	LOC_Os11g39320	1.16	LOC_Os11g39310	0.1554	LOC_Os11g39320	0.11303	LOC_Os11g39310	0	1000	Chr11	23407282	23408103	CAATCCTGAGTTTGAATCTGGACATAATGTATGTCTATTTCGCTAATGTTTGCGCGCTACTAAAGCAGGGAACACCTTATCTCTTCCCCATCCTTTTGCACCCATCTCCCCACCACCAGAAACGTCGCTTTCTTCCCATCTCCTCTTCCAAGCTGGCTGCACACGCCGCCTCTGCCATAAGCTGCATGCGTCTTCTACCTATCCTCTTCCTCGGCAATTCGTGGGCGAGCTATCTGCTCCTCTTGCCGTTTTTTTCCTCCTCTCTAGCACGACAAACGGAGTGAAACCGCTAATAATGGTATACGGGTTGTTTTCTTCTTCCCTTTCGGTTTTTCATTTTTTTCAGTTTTTTAATATATACATATATCAACCTTGTATACGTCTTTTTTTTCTCTCGGT…
LOC_Os10g21356	6.10484	LOC_Os10g21352	11.0999	LOC_Os10g21356	1.72	LOC_Os10g21352	1.88505	LOC_Os10g21356	0.179191	LOC_Os10g21352	0.706595	250	Chr10	10888137	10888381	GGATAAGAGGCGGATGTAGCCAAGTGGATCAAGGCAGTGGATTGTGAATCCACCATGCGCGGGTTCAATTCCCGTTGTTCGCCCATCCCATTATTGCAAATTCCAAAAATGCAATTTTCCATATTCCTAGTTACGTATTTACTTACGGCGACGAAGAATAAAACTATCACTATATTTTTTCCTTTTCCTAGTTCTTCTTCCAAGCGCAGGATAACCCCAAGGGGTTGTGGGTTTTTTTCTACCAA
LOC_Os03g29740	55.2257	LOC_Os03g29730	11.0271	LOC_Os03g29740	130.99	LOC_Os03g29730	2.06703	LOC_Os03g29740	113.372	LOC_Os03g29730	1.05129	250	Chr3	16940919	16941146	CGGAGGTGATCTCTCGCGGCGACGACGAGGATAAGGCAACAAGCTCAGTCATGGGCCGCCAACTCTCACGGCCCAGTTCAGCCATGGGCCGCTAACTCCGACGGCATCCCACGATGGTACGGGCCCAGTTCAGTCGTGGGCCGGGAGTTTTAGGGTTTTGAGGCGGCGGCGGCGGCGGCTGCTCCGCCTCCTCGCTTTAAAACTGGACGCGTCGGCTCGGGTTCCTCA
LOC_Os04g57790	9.1984	LOC_Os04g57780	10.1843	LOC_Os04g57790	18.8621	LOC_Os04g57780	3.53455	LOC_Os04g57790	15.1587	LOC_Os04g57780	1.25226	500	Chr4	34413187	34413441	GAGGTGGAGTAAAGTAATAATACGTTTTTTAAAGGGTTTCTTTGCAAATTTCCGCGGACATTTTCCGGGTCCACGAGCCAAACCGGATATTCTGATCTCAATACCGACCCATGTTTTTGGTGGGCCTTACGAAAGCCTGTCTCTAGCGAGCCCAACTTTAGTGGGCCTAAATACGGTTAGGGAGGATGTGCGGCCCATGAAGGCTCGGCCCATTATACTGCAACTAGGCCCAATACCTAGCCATTCAGAGTTTCG
Note:	seedling (+) : divergent genes in seedling with transcript direction (strand +)
	seedling (-): divergent genes in seedling with transcript direction (strand -)
	root (+): divergent genes in root with transcript direction (strand +)
	root(-): divergent genes in root with transcript direction (strand -)
	callus (+): divergent genes in callus with transcript direction (strand +)
	callus (-): divergent genes in seedling with transcript direction (strand -)
	fpkm1: The expression level of left genes (+)
	fpkm2: The expression level of left genes (-)
	Chr: The chromosome of divergent gene pairs
	start: The start position of promoter of divergent gene pairs
	end：The end position of promoter of divergent gene pairs
	sequence: The sequence of promoter of divergent gene pairs

## Sheet: callus specific promoter
seedling (+)	fpkm1	seedling (-)	fpkm2	callus (+)	fpkm1	callus (-)	fpkm2	root (+)	fpkm1	root (-)	fpkm2	promoter length (bp)		Chr	start	end	sequence
LOC_Os03g15960	6.38754	LOC_Os03g15950	18.3299	LOC_Os03g15960	760.954	LOC_Os03g15950	13.329	LOC_Os03g15960	7.2201	LOC_Os03g15950	25.9112	500		Chr3	8805102	8805567	CGAACTCGAGGAAGGGGAGGCTCGAGACGAGAAGTCGAGAGTCCTCGGACCAGTGCGTGCGTTTGGGTAGGCGTGGGCCAGTTTCACGATGGGCCGGAGCCCATTTGTGTAAGCTTGTACCATGGGCTGAGTACACACTGTGTCTATGGGCCACTGACTAGGAGAAGCCCAGCCCGGTGGTCATTTCCTTCCCATTGTCTTCAAGGAAAAAAATCGGATCAAGCACTCCAATTTTGGACTGGAAGTTGCTGGATATCTCGAGTTTGGAAGCAGAGAATTAACTGCACTTGAGTCAGTCACTGATATGTGGGCCCCATTTTACTATGGCCCACATATCAGTGACTCAACTACACAGCAGTTAAGTCAGAGCATCCTTTCCCTCGAGTTTGTTCTGGACGA…
LOC_Os07g33915	440.685	LOC_Os07g33910	5.61461	LOC_Os07g33915	500.831	LOC_Os07g33910	17.9885	LOC_Os07g33915	0	LOC_Os07g33910	1.72941	500		Chr7	20279936	20280251	CAAGGAAAAGGGTGGAGACGAAGAGGGAGCTGGACAAAAGATAAGTGGTAGAGGGGGGAATCCTACAGCTAGAAGAACATCAACCGCGTCAACAGGGAAGGCTGCAAGAATAGTAGCCATTCAAGCCAAAGAAAACCGTAGGCACTAACATAAAAGACCTGACCTAATCCATCAATCAAGGAGCATGCTAAAAGGAGATCTAGAGAGAGGGAGAGGCACTGGCAAATCCTAATTGATGGATCAGAGCCAAGCATGTTATGGCAAGGAGCTCGTTGGCTAGCTCAAGGGCGCCTCAAAGAGGAGGGAGGAGGAGGGA
LOC_Os02g30630	59.977	LOC_Os02g30624	57.968	LOC_Os02g30630	228.686	LOC_Os02g30624	49.2203	LOC_Os02g30630	36.1373	LOC_Os02g30624	82.0776	250		Chr2	18235800	18236025	CGCATCCGACTTTGAGATCGATTTTTTATCGGGTTCTGTACCCTCCACCCGTTATTGGGACTGACCCACCTGTCATCCTCATCCAATCGACTGACACGCGGGCCCAGATCGACCCCGACGTGGCTGTGTGTCATCCTATCCCACCGACATATGGGGCCCACTGTGACGTGGCCCCACACGATCCCATCCGAGCCACACATCGCCTCACGCTGCGTCACCGCGCGCG
LOC_Os03g07270	6.71755	LOC_Os03g07260	0.0359849	LOC_Os03g07270	226.523	LOC_Os03g07260	0.979704	LOC_Os03g07270	16.3222	LOC_Os03g07260	2.02251	500		Chr3	3706777	3707180	TGGCTGGGCGGCGGCGTGAGATTTGGCTGGGGAGTGGTGGTGGTGCGCCGCGGGGCGGCAATGTCGGAGGTGTTTGTTTGGCTCGGTTTCGAAAGCTCGCGGCTTTACAGCGTAACGGTCGGATCTGATTTCTGAATAGTTTTTCGAACGAAACAATTCTGAATTTTTTAAACTCACTGGAGTGAATGCAGTAGCAACGGCTATGAGCTGTCACACACTCACAGTAGTACTCCGTAATATAGACGTCATAATGGTCATCTTGTAAAAAACAAATACTCCGTATGTAGGTTATATTGGAGTGAAAAAATATGTATTGGTCATCTTGTACAATGCAATGGACTTGTGCTCGGTAGAGAAGAAGTGATGAATGAAATAAATCTAGGGCTTGAGACCGGGTGA…
LOC_Os05g51650	37.8397	LOC_Os05g51640	30.0661	LOC_Os05g51650	164.503	LOC_Os05g51640	36.4464	LOC_Os05g51650	14.3831	LOC_Os05g51640	36.9591	250		Chr5	29622958	29623192	AGGATCTCTCATGGTGGGCTGGGCTTCTCTTAGCTGGGCTGGAGAGGCCCGCCCACGCATTTGATGGCCCATATAAAAGCCCGCTCGGCAACTCCAAAGACGAAGTTGAGCTAGGGTTTTCAATCTCTTTCTTCTCTCCAAAACACAAATCGTCGCCGCATCCCCTCAACTCCGGCGATCCCCTTGGCGGCGGCGGCGGCTTCCCCAATCACCCCACTCCACCTGAACTACAGGA
LOC_Os08g06610	117.039	LOC_Os08g06600	0.0491297	LOC_Os08g06610	145.062	LOC_Os08g06600	8.6695	LOC_Os08g06610	9.07749	LOC_Os08g06600	8.23677	1000		Chr8	3726246	3726902	GCAAAAAAAAAAAAAAGAAGAAATGGGAGGTATTTGCCCGGTTTCCCGCTTCGTTTTCCCGCTTTGCGGAAGCGGAAAACTCGGGAGCAGATGCGGCGCTTGGGGAGAGTTCTGGGCCCAAAGCCCATACTCGTGTCTAATCTTCTCGATAAAATTCGGCCCAGCCCAAGATGAGGCAGCCAGTTTCCACTTTCCAGCCCGTGGGCATCGCGTCGATTGGACCAGCCCACCGAAGCAAAATTTTAGGAAATTTTCTGGAATTTTCAGGTAAGGATGTTCGAATCTGTCCATTTTAGCCTGTCCACAGTGCTTTGCTTCTTTCCACCTGTCCTGATATAATTAAAGGCTAGAACATTGACTAAATGGACAAGCATGATGGGTCCTTTTTGGAACAAAAAT…
LOC_Os03g06850	5.60147	LOC_Os03g06840	0.720682	LOC_Os03g06850	126.685	LOC_Os03g06840	47.0083	LOC_Os03g06850	9.19057	LOC_Os03g06840	0	1000		Chr3	3469143	3469653	CAGCAACTAGCTACAACCGAAGCAGCATATATGGACGAGTACTAAATGAGGTAGTTGGTTGGTTCGCTAGTCCAACCATCAATACAAGAATTTACTACTATCCGACCTGGCATTATAAAAAAATGAAATTATAATTAACGGAATTGACAAAAAAATCATATAAAATGAAATTATAATTAACTAGAGACGTCGAGACTAGGAGCGGTGGTTCGGACCATGCCGGGTGTCCTATGCGCAACACATAGAGACTCTGCAGGTGTTTTCCTAAGTCTATTACTTGTCATCGGACTATAAAATCAACTGTTCAGTACTGGTACACGAAAGTTACGCGTTACTATACGTGTCGAGATGTACAAAAGTGTGTATAACATGCCCAGATGTACAAGATTTGTGTCACGT…
LOC_Os02g52150	0.620501	LOC_Os02g52140	25.5261	LOC_Os02g52150	114.312	LOC_Os02g52140	57.5964	LOC_Os02g52150	13.4084	LOC_Os02g52140	58.3921	500		Chr2	31920602	31920854	GATCGAATCGGAAGCGAATGGGTGGGCCCAAAACGGGCCGGTTATTTTACTGGGACTAAAGATATCGGCCCATCTGAATTGTGCGTTCCGCCGGATAAGGGATAACTGAAGGCGGCGCTCAGTCCCGCGCCTTCTGGAACCTTCCCGTGGAAGGGGCATACAGCCTTGCAGCGGCAGCTTCCGGAAGCTTCTGAATTCTTCTCCAAGATTTGCCGCGACGATAAATCCTCTCGTTTCTCCGCTCGCTGATTCA
LOC_Os09g27930	2.25442	LOC_Os09g27920	0.0798663	LOC_Os09g27930	110.575	LOC_Os09g27920	0.1208	LOC_Os09g27930	0.223033	LOC_Os09g27920	0	500		Chr9	16973289	16973690	TGTCCCACGCTGAGTCAGCTGCCACATTGGATAAAACCGGGGTCAAAACTGCTTAGGGATCTAATTTGCACCGGTTTTATAAGTTGAGGGATGCGTTGTATCCGGTTTTACGGTTGGAGAATGATTTTGTAATTCGATGACAAGTTGAGGGACCTTGGGTGTACTTTTTCCCAGAGGCTATTGTGCCAACATGCCGCTAGAGCCTCTAATCTTGATGGGCCTATATGGGCCGCAGTAGATGGGAGCCCAGGACTCACCGAAAATCTGTTTCGTAGCGGCCACGAACTCCAATTTCCATCGTGTGATTTATCTCCTTTTCTTTCGCCATTTTTTTTTGGGGTATTCGTAGCGGCTGCGTTTCCTCCTCCCTGTATAAAAGGCGGTGACCGCAGATGCATT…
LOC_Os10g41930	7.24367	LOC_Os10g41920	0.557847	LOC_Os10g41930	73.1577	LOC_Os10g41920	0.3361	LOC_Os10g41930	89.7135	LOC_Os10g41920	0	1000		Chr10	22555040	22555774	CATTGTGCAACCTCTCGTCGGGAGCAGGAGTCGCCCACTCGCCCTTCCTTGTCAACTTTTATCGTAAAAGTTGATTGGGCTGAACTAATATTTCGACTTCATGCGGCCTAATGACGGGATGGAATTACGTGCCATAATAAGTTCACTTGAGGTCCTTCATTTTATCGCTAAATCAGAACCCTGAACCTAAATATCAGATATAACCTATCCATATCAATTTTGATCTCTTATCAGCATAATGGCCGGTTTTAAATTAATATAATAAGTGAGACTCACATGGACTTCACATGCAAGCGATCAACTTTTTGCGTGAAGTCATGAAGTTTCTTGGAAGGATGGTCATTTGACCGTTGGTATATCTATCCCAGTCAAAGAAGCATACGGCTTCGTCGTATCGCT…
LOC_Os06g44190	9.16055	LOC_Os06g44180	4.34603	LOC_Os06g44190	49.8799	LOC_Os06g44180	4.1158	LOC_Os06g44190	0.979693	LOC_Os06g44180	6.27623	1000		Chr6	26659263	26660027	TAAGTCAAAATCTCTCTAAATAATCCAGCTTTTATTTTAGAATTTAAGATTTGGAGAAGATTGTAAAATTCACAAAAATAAATTAAAAACCATAAGCTGATATTTTTTTTTCATCTTCTTCGTGTTCCAATCAGCTGGATTCCCAACAACTGCTTTTCTTGGTGATATTGTGCACGTCGATTACTACCGTCGTTTTAAAACGTAGCTATCTCTACCTAAAACAAAGCTATTTTTTCATATATCTCCTATTCTCAATTAATCATAAAAATTCTCTATTAAATTTATTTAATATATTTTTTTACTCAACCAACTTTAATCATTCCCAACTACTTTTTTTGTCTTCTGTGTAAGAGGAAGTAATTGCGTGCGTCGGTGACGTTGACAAGCTAGCCTAAAGCC…
LOC_Os03g16030	2.428	LOC_Os03g16020	4.77561	LOC_Os03g16030	45.1401	LOC_Os03g16020	173.318	LOC_Os03g16030	0.634098	LOC_Os03g16020	0.656485	500		Chr3	8834377	8834823	TCGTCGGAATAGCTGCGAATTTGGAGGTGGAACGATCGGACTTCTCTGAGTTCTTACTCTGATGTTTGCTTGGTTTGCTTTGCGTTTTCTTCGTGGTTCTGCCGGTGAAGGGGAGCGCGGTTTTATAGAGGGCAGCGAGAGGGCATCGTGGAGCTTGGAATAAGCTTCTAGAAACTTCCAGTTTGCCCCCGCATGGGCTAGAACCTAGTACGAGATAGCTTGGGCTAGAAGTTTACACCACCGGTAGCGGGGTGGGCTGTAGCCCATAGCGTCCAGGACTCTCCAGAATAATCTAGGCCATAAGCAGGCCTAGAACAATCCAGAAGACCACTTCCAATTTCGGCCCAAATTAACGAACAAACGAGAACTATCCGGAAGCAAAACTTCCAGTAGAACCCA…
LOC_Os01g43700	4.06701	LOC_Os01g43690	0.317108	LOC_Os01g43700	41.1485	LOC_Os01g43690	0.239816	LOC_Os01g43700	9.95599	LOC_Os01g43690	0	250		Chr1	25040160	25040214	TGTCGTTGTCCCGCTCCTGCAAGAGATACACCTATGTTAGCCACGTCTTTTCTGT
LOC_Os04g52280	0.0603932	LOC_Os04g52270	118.337	LOC_Os04g52280	38.739	LOC_Os04g52270	74.9218	LOC_Os04g52280	0.0130919	LOC_Os04g52270	147.47	1000		Chr4	31068874	31069545	TGTGGGTTGGTAAAGACTGAGGCGTATTTATAACTGGGCTCGATTGGGCCAAAAACTTCTGGCCCGTTGCTAGGTGGGCCCGTCGGAAATCTGCAGAGAGGTGGGCCCATTGTTTGGGCCTTAGTTCTATAGTGGGCCAAAATATATCCGGCGCTAGCAAATTCTAGTACAGTACATTTTTGCTATATATATTTTTGTCGATATTTTTTTCTAATATAATGGTAATGTACATTATAACTTACATGGTAACTATAATATAACTTTCATATAATTTTAATCGTTATATTTATTTCAACATTCATGCAAGTTAGAAAGAAAAAAATCCGAGCGCATATGTGTGACGATTCGGTCCCACAATCTTCGTTTTATAAAAATAGCATGTAACTAACAAATTTTTGA…
LOC_Os05g30140	7.262	LOC_Os05g30130	8.90694	LOC_Os05g30140	37.1506	LOC_Os05g30130	11.2191	LOC_Os05g30140	8.09349	LOC_Os05g30130	7.84859	250		Chr5	17445927	17446127	CGGAGCCCCTCGGATTTCCTCTTTATTTAGGAGCGCCCATCGAGCCGAGACGAGAGTGCGTGCTGGCCGCGTGGGACACTGCGCTGTGGGGCCCACTAGCTGTTTGCCGCTGACGGGTGGGGCCACGCAGCCAGCGCGAATCGTAAAGCACGCGGACCCCGTCTCCTTTTTCATACATATCCTCCTCTCGCTCTCGCCCCG
LOC_Os01g54030	1.02476	LOC_Os01g54020	11.324	LOC_Os01g54030	36.1724	LOC_Os01g54020	5.19077	LOC_Os01g54030	0.0823874	LOC_Os01g54020	5.59742	500		Chr1	31076279	31076571	CGCGAGCCGAACTGAGGTTGGTCGGGTTTTGAGGCCGGAGATCGCTCGGGCCGGCTCGGTGGAGGAAAAAAGGCCCACGATTTTGCCAATCCAGCCACAGGTGCGGCCCGGACTGGCCGGCCCGGCCCCGTGTAACTCTCCAGAAACCGGCCTAACCGCGGGGGTTACGTGGCGCCACCTCTCCTGCGACGTGTCCCCGGACAAGCGGGCGGCGGCGTCATCGTGGCCTCGGCGCCCGCCGCGCGGCGCGCGGGCGCGCTCCTATGTACGCTGCTGGCACGGGGCTCCTCCAG
LOC_Os03g06180	0.0923482	LOC_Os03g06170	0.249497	LOC_Os03g06180	36.0022	LOC_Os03g06170	0.0943	LOC_Os03g06180	0.0370051	LOC_Os03g06170	5.8878	1000		Chr3	3096978	3097959	TGAGAGGAAGCCGGTGTTCGTGCACATATATAGTGTGTGGATTCAGGGTTGTTTGGAGTGCGATGCAGGAGGAAGGATTGCTTCATTGGACGGCGTCTGCAGGGGGCCGGCCGCGGGAATGAAGCTACCTTGCTTAATTAATTTGGTTGCGCTCCCTCGGTGATATACCTTGTCTAGCCTTCGCCAACGCATACAGATTTCCCCCACAAGGAATCTGAACCGTGCTGTTGTTACTTGTTCTTGTTCTCACAGTATAAGTATTTCCTGCGATTTTCTGTGGTTTGTTCTGGGCGGCACTGTCGGGATGTCGGCAGTCGGCACGGTAAAAGAAAAAAAGAAAGAAGAAAAAAATGTGCGTGAAACACCGCCTTGTCAAGCCATCTCCCGTTCTCCATTGGG…
LOC_Os11g02290	1.92728	LOC_Os11g02280	0	LOC_Os11g02290	33.323	LOC_Os11g02280	0	LOC_Os11g02290	16.3358	LOC_Os11g02280	0	1000		Chr11	650313	651185	TGTTGATCCACCCGACTTCTCCATATATTATATTTCGGTGATTCCGTATATATATTTTGAGGTGTATCAGCTATTATTATGTATATTTTGAGGTGTTTAAATAATTGGCAATATTTTTGAACATATATATGATTGCCACTATAATTCTTTTCTTTTTTTCCAACCGGTTGTCAAGGAGGGATGTGCATTAGAGTATATGCCCACCCTTAATTACGCATCAACTATACAAACATAAGCTTCTGAGAGCCCTGAATTACGTATCAACCATATAAACATAAGCTTCTGAGAGAGAAACTGAGCACCAATTAAACCAATCACTGATATACGAGGTTGGTCATCGCTAGGCCAACAACAACACCACATAGCGAACACCTAAAAAAACGATGTCTCCACGAAGTT…
LOC_Os05g46860	14.7303	LOC_Os05g46845	66.0602	LOC_Os05g46860	30.9653	LOC_Os05g46845	44.2837	LOC_Os05g46860	0.521556	LOC_Os05g46845	10.4419	500		Chr5	27125316	27125680	TCTTTTTGTTCCATTGGTTTGTAATAATGAAGCCTGCCTAGTGCTTTGCTATTGTTCAGTTCCTTACGATACAGTATACACTGGCTTGTGAATATATCCAATGATACTGTTTGAGCATTGGTATCGTATGGATAGCTCATTAGTTTTAGTTTTGAACGGAAGTGAAATAACTGAAGTGATGAAGTTTATTGTGATGAACAGCAAGTTAAAGGTTGGGCATTATAGTGGTATAAATTAAATGTGTAGGGTGGTAAAAAAATTCACATGCTTACGTTAGTGATTAAATACTTCAGTTTTGCTCTTCTTGTTTGACTGTGTCTTATGATGCTATCTTGATCGATCAGAACCATTATATGTTCACCGGA
LOC_Os08g39290	0.259484	LOC_Os08g39280	0	LOC_Os08g39290	28.5199	LOC_Os08g39280	0	LOC_Os08g39290	0.357499	LOC_Os08g39280	0	1000		Chr8	24826230	24827219	TTTCGCTCCCACGCGGTCACACTGCCAAATGCACCGTGCCGACCTTGACACCTCTGCCCCGCTTTTTTTTGATTCCCAACCGCCGTCCACCACCTCCAAACTCCAAAGCCCTTTGCTCTAGCTATTTCTTTTTGTAATAATGAAATATAATCTAGGTCGTTACTCAAATAGTTACGATCAATTATTACACCAATTCAATCGAACACAAACATATCTTAACAAGTTATAAAAAATACACTCATTATTCTTGCATAATGACACTCAAAAATAAATAAATTATCCATATTTTCTTATTATTTTAAACTCTCGAGTTAAGCTGTTATGTGTTTATAACTCGACATGATATCAGAGTTCAATGTCTCGAGTTCAAATCCTGATTGTTTTTTAATAAAAGTTACA…
LOC_Os01g34610	1.14113	LOC_Os01g34600	0	LOC_Os01g34610	28.4234	LOC_Os01g34600	0	LOC_Os01g34610	6.48722	LOC_Os01g34600	0	1000		Chr1	19078620	19079248	TGTTTGACCCGGAGCTCTGCAGCACCACGAACGAGTTGTTGCGCCACGTCGATGTGCGATTAGAGGGGAAGCTGCTGGTGACGCTGCTGGACTGGTTAGCACTCGTGTCGATGACAACGAGTGGGGGCGGCTGCAGCACTGCAGCAGGGAGTGGCACCTGGAAGAGGGCGTGGCCGCGATGGTGAAGAAGGGAAGGAAGCCGGTTGACATATGGGTCCCACCATGTTATTATTATTTTTTTATGTAAGTGACACATGGGCCCCACAGCTTTTTTTATCAAACCGCCTTGTAAGCGTCACATCAATGCCATGTAGAACGAAGACCTAGTCAATGAAGCCACATAGGCACCACATCAACCAAAACCAGGGAAAATACTACGAGAGATCTCGTTTGCACTGA…
LOC_Os03g52360	0	LOC_Os03g52350	0	LOC_Os03g52360	27.9999	LOC_Os03g52350	1.1688	LOC_Os03g52360	3.1573	LOC_Os03g52350	0	1000		Chr3	30070754	30071523	TTGTGGTGTTCTTTCACTTGTGTTTCAGTTGTTCTTGTATGTGTCTGTGTCTCCATGAGAACTGTTAGGATCGATGATGATCGATGGTGGTTTTCGTAATAACGATCAAGAGGAAGCTGCTTCTGGCTCTTGCAGTCTTTGCTTCCTTGTGCCACTGCTTAGTAAAGCTTTTCTCAATTTTTTTCGGATTTGCTAGAAAACTTCCATAAGTTCCCCCCCCCCTAAAACATTTAGATTTGTGACCATCGGATTGTCTCGAGATTTGTGCATGAAGGGAACAAATTGCTAGAAAGAAAATTTTCACACATGTTACGTGTAAGATTTTTATGCTAACTAACCAAACCATACTTGAATGCAAGTATTATATTAGTTCTATCGGAGTTATAACGTAGTTACAGT…
LOC_Os07g49230	5.69672	LOC_Os07g49220	0	LOC_Os07g49230	27.9225	LOC_Os07g49220	0	LOC_Os07g49230	9.58901	LOC_Os07g49220	1.41561	250		Chr7	29478532	29478758	TCGCCGCCGGTAGTCGCTCGCCGGAGCTAGGGCGTTGGAGGAGGAGGGGATTTCGGGGGCGGGGCGGCCGCGGCGCGGGGTTTGGGTTTTTCGGTGGAGGGGGAGTCGTGTCGAGTTCAAGTGTTATCTGTCGCACGCTCGCTCGCTCAATAATGTGTGCGTGACCTGGGCAAGTGGCGGTAGCAAGAGGAGGGTATAAATAGGCGAGGGTCTCATCACCGCCGCCG
LOC_Os11g02850	1.98052	LOC_Os11g02840	5.4641	LOC_Os11g02850	23.9646	LOC_Os11g02840	11.9033	LOC_Os11g02850	0	LOC_Os11g02840	2.32693	1000		Chr11	961058	961664	TCACGGATCCACGAGCGTGAGCTGCCGGCGGCGTCGTCATCGGTGGCCGGTGGGTGAGGAGAAGCCGAAAGGATGGGGAAATTTTGGGTGGCTGCCGGCTAGAGAGAGAATAGGGTGGTTGGGATGGTAAGGTACTTTATTAAAATGTGGGGCCCACCTTAGAGCATCCTCATCATTTCATCTAAATTTGAACCTCCATATTCCTATTTATATTTAGATGGTCATCTAAAAATATTCCTCCTCCATATATTTACCTACTCCAACAAATCATCCATATCACATTATTCTATATTTTACTAATATTTTTAACAACCCAGTACCCATATATTTCTATCAATCTTTTTTAAGAGCTATATATTTCAATTTAACTGTATAGTTACCACTTTGAGAATACAGTTT…
LOC_Os01g67200	10.3312	LOC_Os01g67190	0.783868	LOC_Os01g67200	23.8113	LOC_Os01g67190	2.0007	LOC_Os01g67200	0	LOC_Os01g67190	10.8544	1000		Chr1	38997523	38998277	TGGCAAGGTATGATTTTGACTTGGATTATTAGCTTAAACATCGCATCGGGGTTAACGTCGATGATCTATCTTGGCGGCCTTGCTGCAGAGTTGCAGATGGCTTGGTTTGGTGGTGAAGTTTGCACTTAGCACAAAGCTACGTGAAAGCTGCTTGCCATGTCATTTCTGGGCTTCGTTTGCTTCCATGGAGGGTGCAGAAAATCATCTGCAAGCTACTATTGCTTTGCCGATGTGAGCGGCAAGGGAGGATTTAAAAGATTTTTTTTTGTTTATTTGGGAGGATAAACTTGAATTTGTTAAAATGCAAGTGAAATTTATGCAAATTTTGAAAGAATGTATGCAAATCTACAAGCTCTTTCTCCTTTTCCTTGTTTACAGGCGCCCGATTGTCTTTCAGTG…
LOC_Os07g35340	3.1363	LOC_Os07g35335	0.358535	LOC_Os07g35340	23.689	LOC_Os07g35335	1.5494	LOC_Os07g35340	5.88773	LOC_Os07g35335	0.638166	500		Chr7	21145980	21146479	CATTGAGGAGAAAAGAGAGAGAGAGAGAGGGGAGGAAAGGAGAGGAGGGGAAAGAAAGGGTGTGACGTGGCATCCTGACATGTGGGGCCCACGTGGGTCCCACGCTGACTCAGTAGCCGCGTCAAATAAAATCAGGGTCAAAACCATCGAAGGACCTCAAGCGAACGGTTTTGTAAGTTGAGGGATGTCATATATCTGGTTTTGTGGTTGGAGGACGATTTTGTAACTCGATGACTAGTTGAGGGACCTTGGGTATACTTTTTCCAAAAAAAATCAATTTTACCTCTCTCAGTCTCGACTATGGGCTTATGTAATCCAATTCGCATCCGTCGATCACAAACCCACCATTGGCTTTCGCCCCCATCGTGCTGATGCTCCTAAAGTCTCACCGGAATTTCG…
LOC_Os09g34030	1.22	LOC_Os09g34020	0.152818	LOC_Os09g34030	18.4527	LOC_Os09g34020	0.6934	LOC_Os09g34030	1.3379	LOC_Os09g34020	1.00623	1000		Chr9	20083444	20084418	TGCTGCTGATTTCGACGCCTCGGCTGGTGGTGCATTTTTATAGGGTTTTGAGGTCGGTGGGCGGTGGCTGGCCATGGGTGGAGCTTGACGCGCATGCTGACGAGGCAGGTTTGTTGGTCGGAATCTGAATCATCCGATCACAAATTCAGAATTGTGTCATGCGAGACGCATACTCCCTCCGACCCATAAAAAACCATAACGGGATGTGACAGGTACTAGTACTACAAATGAATCTTGAGATTCGTAGTACTAGAATGTATCACATTTCGTACTAAATTTGTGAAATAAAAAACCATAACGGGATATGACAGCTGACGGGTACTAGTACTATGAATGAATCTTGAGATTCGTAGTACTAGAATATGTCACATTTCGTACTAAATTTGTTTTTCACGGTAC…
LOC_Os11g03720	6.2266	LOC_Os11g03710	18.0786	LOC_Os11g03720	17.5396	LOC_Os11g03710	24.3766	LOC_Os11g03720	0.654572	LOC_Os11g03710	33.3235	1000		Chr11	1444669	1445411	CGTCGGCGGCTTGCAGAGGAGGAAGAAAGAAGAGAAGAGGCCGTGGGCTCTTTTCGTTAATGGGCTATGGGCTTCGTTTAGAAATCAGATCGACAAAAATGGGCTATGGGCTTTTTTTACATTCTGGCCCAATACCGTTTGCGAAAGCGGCCCTCAACCGCGTCCGATTGCCTTTCCCCGTGTCACTGTCAACCGGAGCCAACCTAAGCAAAGTGAAGAGATTAAAGATTTTTGGGGAATCTCTACTACTTAGAAAATATACAATCAAAGCAGATATACAATCCAACTTAAAAACGTACATCGACACGTTTGGAGCGACAAAAAAATAAAAAAAAAGTTACATGCGATCCGGAACCAAAAAAGCGTAAAAAGCGTCGACGCCCCACGACCCGCGTCCCA…
LOC_Os01g67010	0.0315308	LOC_Os01g67000	149.7	LOC_Os01g67010	17.3595	LOC_Os01g67000	19.173	LOC_Os01g67010	8.37683	LOC_Os01g67000	13.4324	1000		Chr1	38915492	38916092	CGGGCCCAAGCTTTGGGATTCGTGCCGAGGCAGAGCAGCGGAAGAATGTGGGCCAAATTAGGCCCATATTTACCTCGCTAAAAGTACAATGGGCCAAATTAATTGGACCCATGTTTTCGTTGCAACAAATAAATGGGCCCATTATTTTATCCCAATTTAACTAGCATGCGGGAGGCCTAGTTAACTTATGAACAGGGTATTTTCTTCAGACCTTCAAGGTTTGTTCAGAACTTCAGATTTCAGGATCTGAAGTTCATAGTGTAATTTCAGTTTGTGTGTTCTGTGTCTTCTATCGGACACATTTTTTTTCATGCAAGTATCGTAATTAGCATTCCATCTGAATCTCAACTGTCTACGAATTTGGTGTCATTTGTACGTGCTTTCGTTGCAAAAATGTAA…
LOC_Os03g18779	0.0466904	LOC_Os03g18770	39.413	LOC_Os03g18779	16.5251	LOC_Os03g18770	24.0216	LOC_Os03g18779	0	LOC_Os03g18770	51.3659	1000		Chr3	10518361	10518910	TGTTCGACCGTGGCGCGCGGGTGGAATTTATAGGCGAGCCGGGGCGGAGCAACCGGCGCGGAGAGCTCTCTGGCTAGTCTACCTCCAAATTAATCACTCCGTAGCGACCATTACGTCCACGTCGTCCTACTTTGACCATTGCTGTCAGTCTGGGCCGAGAAATCGTCAAGTTTCAGAGAAGGCCTGGGTAATTAAGACAGGCCGGACAAAAAAGCATAGTACCATCAGTCAACAAGTTTTACTACTAACGGTAGTAACAGCCTTAATAACAGGCTAACAGCGGATCGAAGTGCAACGCAGCGTGTATTGCACAGACTGGCCAGCCGGTCACGGTGTACGTCCACTCTGATCAGTGAACGCACTTAGTAAGTGTAACGGTGAAAGCGGTAGATTAAGGCT…
LOC_Os05g33010	18.6665	LOC_Os05g33020	12.7117	LOC_Os05g33010	14.7145	LOC_Os05g33020	15.0998	LOC_Os05g33010	2.0456	LOC_Os05g33020	6.03684	250		Chr5	19353385	19353553	CGGTGCTACGCCTTCACGTCGGTGTGGTTTCTCTCGCGGGCCCGTGTGCCACCGGCCCGGCCCGGCCTGGCACGGCCCAGTGGGCCTCGTGCCGAATCGTCATGCTCGCGTGCGCAGCACGTTACTCCGTGAGTCCGTGACCATACGAACGCCACACAGACCGAGCACG
LOC_Os04g35490	0	LOC_Os04g35480	16.3304	LOC_Os04g35490	14.3355	LOC_Os04g35480	11.1341	LOC_Os04g35490	0	LOC_Os04g35480	8.90212	500		Chr4	21595329	21595744	AGGGTTTCTCGCTTGCGTCGCGACGACGCGAGTGAAAGTGGGCTTCTCGGTTTGGGCCCGCTTTGTGGGCTATCCTTTGCAGGCCGAGACGAAGCCCACCCAATTCGATTTTTTGGGCCGCCCCACCTTTCCACCGGCCGCGCCCGCACGCGCGCGAGAACCGAAACCGCGCGACGCGCGGCCACGTCCCGCCCACGCGTGTCGCCTCGCGGCGACGCCGAGCTCGCCACCGCATCCACTGCGGCGCGTCCACGCGTACGCCGCGGCAGCGCGCCACGGCCTCGGCCGCCGCGGCCGCCGGGCGCTTCTACAACCATCGGCGGCTCAGCGAGCGCGCGAATTTAAGCCCGTCATTAGGCGGCGTGGTCGAACCAGCAATGCACTTTTACCGCGGTAGCT…
LOC_Os01g02500	4.97446	LOC_Os01g02490	2.67928	LOC_Os01g02500	13.2831	LOC_Os01g02490	2.2554	LOC_Os01g02500	0.559661	LOC_Os01g02490	0.931512	1000		Chr1	806932	807850	TAAGGAGGTGATGGGGTAGGGGGCGTTGGGTCTTATTATATCGTGAACTGAAGATGTGGAGATAAATTAGCCGGTTCGTTACAAGTGAAATTTTGGCGGCAGTCTCTAGACGGAAAGTCGAGATTGGCGGGAAGTATTTTTATGTAAATTGCGCATGAAAATAGCACGGTATTTCTTTGTCTAAAAACTATGAGAGGCCATAATTTAAAAAAGTTGGTCCACTTGTAAGTATTAAATTAAGGTAATTTTAATTTTGTTTATATATGTAACATGAGATTTACTTCTACATTACTGTTTTTGAGATGGAAGTTTGATCACAATTCTTTAACCAAATATAAATTTATAGAAATGTAATAAGTTTATGAGATTAAGAAATTACTTTCAAAACAAATGTACATG…
LOC_Os05g43970	0.559764	LOC_Os05g43960	0	LOC_Os05g43970	13.2071	LOC_Os05g43960	0.119549	LOC_Os05g43970	0.105568	LOC_Os05g43960	0	500		Chr5	25581765	25582055	TGCCGATCGCGCGCTCTCGGACGCCGTGCCGGTCTCGAGTTCGTCGAGGAGACGACGCGGAAGCTTCGATTTCGCCGGGACGCCGAGGAGCTCGAGACCCTTCCACCTCCGTGTCGTCACCGGAAATCATTTTATACTCTCAAGAACACACACGAAGAAGAAGAGTTCGAGACGGTTTTTGCGGAGACCGGTCCGGGCCAGACCGGGAGACCGGTTTGGGCCGGATGGGCCCGGGCCGGTTCGGGCCCGGATGGCTCGGCCTATAAAAGGCGCCGCGGCGAGGAGGCGAAG
LOC_Os05g34700	0.0690504	LOC_Os05g34690	0	LOC_Os05g34700	12.9142	LOC_Os05g34690	0	LOC_Os05g34700	0.204577	LOC_Os05g34690	0	1000		Chr5	20585441	20586241	TGGCGAGGGCCCTCTTCGCGCGCCCCGGTGGCCACATGCCCCGCGCGGGCGAGGAGGGTGAGGCTGCCGCGCTCATCTCCAACGAGGCCGATGCCGTGTCACCCACCGCCTCCTCCTCTCCCGCCTCGCCCCGGCGTCCTCCTCCCTAGCCACCGGCCGGCTTGCCTAGAGAACATGAGAAAAGAAGAGAAGAGCGAGAGGAGCAAGGAAGAGAGAGATGACGTGGCAGCCAAACATGTGGGTTCCACGTGGATTAATATTCCACGCTGATTTAGCCGCCACGTAGAACAAAATCAGGGTCAAGACCATTGAAGGATTTATTGTGACCAGTTTTGATTAGTTAAGGGACGCCGGATATCTGGTTTTGCACTTAGGGGACGATTTTGTAACTCGATGACA…
LOC_Os03g46200	3.48038	LOC_Os03g46190	11.4264	LOC_Os03g46200	11.4539	LOC_Os03g46190	12.0792	LOC_Os03g46200	0.394124	LOC_Os03g46190	8.00434	500		Chr3	26119703	26119968	GTGTTCCTCGGCCTCCTCCGGGTTGGGGAAAAAGCGAGCTGCCGCTTCTGGGTTTTGACCCTCGTTGGGCCTTTGGCCCATGAAGTTTCTAGGCCCAATTTGCTGTATGGGCCTTGTGGGCCTCAAGCTGGTCAAGTCAAACCGAACCAAACGACGGTGACTCACCCATGGTCTCGATCGGCTCGCCGCCGCAGCTTTCTTCTCCGGTCAAGCTTGGCTGCTTTGTCGAGATGTATAAGTGGGAGGCAGAGACGAGACCTGACCCG
LOC_Os05g39150	2.29625	LOC_Os05g39140	3.07999	LOC_Os05g39150	10.3962	LOC_Os05g39140	10.5097	LOC_Os05g39150	1.11466	LOC_Os05g39140	0.347185	500		Chr5	22960812	22961261	AGATGAAGGAGACCGGCTTTTCTTTTTTTTTTAAAGGAAATTTTTTTTCTCCAACTTTGCTTTTCTCCTTTTTAAAAAAAAAATTCTACAACTCGGGAAGGTTTGTAGTCGGAGTCTCATAGATAAATTACTGTAGATGGGCTACAGGCCCAACAGTTATCTTAACTATAAAGGTTTTATTAGGCCCTTCGATTTTGTCACCTGAGAAAGCATTAGGGGCGCGTTCAGTTTGAGAAAATTTCTAAATTATTTGGATTTCTAAAAATTAATTCCTACTGAAATACCATTAAATGCAGCTTTGTAGTTAAAATATCCAAAGTAATTAAATGCAGCTTGTAATTAAAGAAAAAAAAATATCCGAGTACAGCTTGATAGTAAAGTCTGAAGAGTCTTCCCTTC…
LOC_Os04g56770	3.51092	LOC_Os04g56760	18.7499	LOC_Os04g56770	10.0713	LOC_Os04g56760	48.2896	LOC_Os04g56770	0.44041	LOC_Os04g56760	35.3726	250		Chr4	33856555	33856729	CGAGAGGATCTCCGTCCAGATTGCTCAAGAATCCAATCCAACGGCTGGAACGCGCAGCCGCAGGAATAACGCTACGGCCCAATTAATTACAATGGGCCACACGCTCGTGGCCCAACTAGCACTGGCCGGCGAGAGTTCGTCCTCCACGGCGGCGGCGGCGGCGGCGGAAACGCAA
LOC_Os01g52120	1.47898	LOC_Os01g52110	99.044	LOC_Os01g52120	4.3083	LOC_Os01g52110	624.962	LOC_Os01g52120	1.08085	LOC_Os01g52110	26.4446	1000		Chr1	29970767	29971301	CGGAAGAGGAAGCTTAAGGAGGAGGGTATTTAAACGGCGGGGGAGAGGGGGACGCGGTTTCCAGAGGATTCGGGTGACGTGGACGTCGCCTAGTGGGCCGCGGATGAGGTTAATCTCGGCCTTATCCTGCTCCCATTGGCAACAGCCTGTTGCGCATCCGGCCTACTCCTACGGAACAGGGATGAGGATTCGCTTTATTGTAAGGCCATTTCCAACCCAATAACTAATATGTTGTCTATAATACTCCCTTTGTTTTGAAATGTTTGTCACTGTTAACTTTTTAGAACATGTTTGACCGTTCGTCTTATTCAAAAACTTTTGTGAAATATGTAAAATTATATGCCTACATAAAAATATATTTAACAATAAATCAAATGATAGGAAAATAATTAATAATTA…
LOC_Os02g33080	88.5236	LOC_Os02g33070	88.1475	LOC_Os02g33080	135.333	LOC_Os02g33070	314.419	LOC_Os02g33080	174.662	LOC_Os02g33070	51.5738	500		Chr2	19649521	19649913	TAGGTTTTTCACTTTGTCAGTGTCCGTCGGATGCTCTCATCCTGACCATTTTGCGGCGCGAAACCGAAGATAAGGATGGGAATATGGGATTGAGATGAGAACGCCGGAACTAACCGGATAAAAGAAAGAAAGCCAAGTGGTTTGGAAAGCAACTCGAGTAGTCTGGGCCTAAACCATCCTAGTTTGGGCCTCCCGGCTCCCGGCCCGGCCAAACCCGATCCATCGGAAGCACGCGAGGCGAAGTGATTCGTGCAGCGGGTTCCACCAACCGCGCGGCGGATCGGACGGTGGTGCGCGCCTCTCAGCCGCCGAGTCCACGGCGACCACCGCCTCACCAACCCACGCAACCAATGCCATGTGAATAACAGAATAAGTGCGAGTAAGTGAGCCCTG
LOC_Os07g41190	17.8441	LOC_Os07g41180	5.01043	LOC_Os07g41190	29.4848	LOC_Os07g41180	121.704	LOC_Os07g41190	14.8231	LOC_Os07g41180	28.1888	500		Chr7	24659848	24660133	CGGCGAGAGAGAAAGAGAGAGGGGTTTATAGCGAGGAAGGTGGAAGGGTTTTTGGTGGGCCCCACGCGGCCACCGCGTGTCACTGCGCTGTGGGCCCCCCACCCAGCGGTGGTGGAGTCCTTCCCTCGTGCGTCCCGCCATGGGCCGCCTCCAGGCCCATGAGAAGCTTGTTGGTTTTGTGGTGGGCTGTGTGGGCCCGCTAACCTCCACGAGGTCCGGCCCATGAGAGAGAGAGAGAGAGCGGAAGAGGCGAGCTCTAAAACCCTAGTTAGAGCCGCCGCCTTCG
LOC_Os07g29450	44.6981	LOC_Os07g29440	10.131	LOC_Os07g29450	31.931	LOC_Os07g29440	112.633	LOC_Os07g29450	24.3414	LOC_Os07g29440	0	1000		Chr7	17276684	17277618	TTTCTATCTGCCCACTGCATCGGTTGCAACCAAGCAATCAGAAAAAAGACTCCATTTCTGCAGATCTACTGCCGCCGACAGCTAAGTACTGACAAAATTTTGCAAATTAAAATTGGATCCACCAACGCTATATCTAATATGTTCTCCTAATCCACCGACAGTTAAGTACCTTTTTTTTCTCCTAATCCAGAACTCCATACACGCACAATCAAAGATTAAACAAAAAAAGAAAACAAGAATATCCGCCAATCACTTTCCCCTCCCACGGCGGCGGCGGCGGGGAAGCAGGTGGGGAAGCGGGAGCTCGCCCGCCGCCGCCCATGGAGGAGGCCGCGCCTTATCTCCGCCGGCGATAGAGAGAGATGGGGGCGAGAGATGAAGACGACGGGAGATGGGGGA…
LOC_Os08g42390	3.92419	LOC_Os08g42380	51.1676	LOC_Os08g42390	3.11462	LOC_Os08g42380	110.89	LOC_Os08g42390	12.0703	LOC_Os08g42380	26.6938	500		Chr8	26751013	26751370	TGGCTCCGAGCCTCCAAAAACCTAAAACCCTAGCTACGCTTTTGCTTGGAGCCGACGAGAAGGGGAGGAATCGCGAAGCCGCCGCCGCCGCCGTCGTCTTGCTTGGTATATCATCTCCACGAAGCGGCTTTATTGGGCCATATACGGGGGCCCTTAACGGGCCGGGCCGGGACCGACCATGTGGGCCTCCACTTGATCTAGGCCCAACGTGAGCCCATCTGCAAGACGGAATATTCGGTGTCCGAAACGGAATATCCATTCGAATGATCCCTCCGCCACGGTGGAACATTCCAACGCCGTGATGTCTCTTTGTCTAAAAATATTCAAATCCTTTTCTTCGCGTCAACCAACCAACCAC
LOC_Os10g03855	1.39922	LOC_Os10g03850	6.70211	LOC_Os10g03855	1.26981	LOC_Os10g03850	85.5332	LOC_Os10g03855	0.541592	LOC_Os10g03850	13.1898	250		Chr10	1752161	1752360	CGAGAAGAAGGCTGAGAGGTATGGGGATTTTGTTGAGGGCTTCGCTTAGGATGCAAGCAAACTATGGGGATAAGATCACCAGCACATGCCTAGGCGAGCTAGAGTACTAATGGTGATCGGATAAGAGCAATGAGGTGGATGACGCGGCTGAGATTCATCTCCTTCTCCATTAAGGTTCTGTGGCTTAATCATCACACATA
LOC_Os03g19275	0.0579531	LOC_Os03g19270	2.30103	LOC_Os03g19275	0	LOC_Os03g19270	72.7919	LOC_Os03g19275	1.16547	LOC_Os03g19270	4.98478	1000		Chr3	10840785	10841438	TGGGGACCGTGGTAGATTCCACCCGAATTTATGTCCCGCGGGAGCGCGCGGTTTTCCCCCCGGGATCGCGTCTCGCACGCACCGGTTTCGCTGCTGGTGGGGCGCCTGGTTTTTGCGTTCCGCGTGCGCGCGCGCTGGCTCGCCCATGGGTTGGCGGGTGGCGAGTCCGCGACAGGTGGGCCCCACCTTGTCTGCAACAGGATAAGGACGAAAGGCCGGTGCCACGTGGCGCTAACGTGTCTGAATGCTACAACGGATTTTCCGTTTGGATTTTGATGGGCTTCGGTGATTTATTATGGGCTGGAACACCGAAGATTCATCGCGCTGGGCCGGCACGAAATTAACGGGCTAACATGCTTGTATCAGATGCACAAGTCAGCCCATTGAATCCAATGGTTG…
LOC_Os02g43020	5.76477	LOC_Os02g43010	16.1167	LOC_Os02g43020	99.3776	LOC_Os02g43010	65.1804	LOC_Os02g43020	57.2642	LOC_Os02g43010	6.7267	250		Chr2	25895244	25895454	CAAGCCGCGAAGTTAACACGGGCCGGACCAACTGATGAGAAACCAGCCCAGCCCACATTGGAGACTGTACGGCGGACAAAGCGGAGAGTTACATCACGCTAAAGAGTTCGCTTCCATGAGGAGAAAGCGTAATAAGCGTTAATAGTACTAAGCGGAAGCTTCGAGAACCCTTGAGAGAGATCCGACGGCCCACGCCACGCCGCAACAATCA
LOC_Os11g01890	22.5075	LOC_Os11g01880	11.3453	LOC_Os11g01890	14.9203	LOC_Os11g01880	62.7778	LOC_Os11g01890	4.39054	LOC_Os11g01880	14.7018	250		Chr11	484727	484795	TAAGATTCGTGCTAATACATCTCGACACACCTACGTGGATGGATATACTCGCTCTCGACCGCGCGCCAA
LOC_Os10g26710	0	LOC_Os10g26700	0.630727	LOC_Os10g26710	0	LOC_Os10g26700	62.7015	LOC_Os10g26710	0	LOC_Os10g26700	2.18678	1000		Chr10	13941106	13942101	AGGAAGAAGAGGCGGGGGGGCGTCGCTGCTCTTATGGCGCGGTGGTGCTCGATCTGCTGGTTTTGGAGGAGGGTCGCGGCGAATCCAGCGGCGGCCGCGGCGTGTGGTTTCGAGCTGGCGTGCGCGGGCGGCGTTGACACGGCACGGCATGGCGCGGCGGCGGCGCACACCGGCATGGGGGAGAGCGCGGTTCAGCTGCGCGGGGGCAAGTGGTTTTCTTCTCATCCTCCTTTTTCTCTCCGAGATTTTGAGCCATTGGATCTGAATCGGACGATCGGGAGGCCCAAATTCTGCGCCCCGATTTTTTCTTTTTTTTTGCACCCCGACTTCGGGTAGGGCATATTGACAAATGAGGCCCAAGTTAATCTAGGCCATTGGGCTACTTTTAGCCCACTCGTT…
LOC_Os12g19320	0	LOC_Os12g19304	24.8467	LOC_Os12g19320	0	LOC_Os12g19304	58.8926	LOC_Os12g19320	0	LOC_Os12g19304	2.77096	1000		Chr12	11205134	11205640	TGGGAATTGGAAATTCTGGAGGCTCTTGGAAAAAGGGCAAACGCAGCTTCACCGGTAGTGCACTGCAGTGGTAGTGGGCGGTAGCGTGTGAAACGTTCGGACGCTGATGGAGTGGGCCAGTGGCGCAGCCGTCCACCTGTCCCGCCATGCGATCCCTCTACCCCGGTCATCCAATGATCGTGTTAGTTTGAGTACTGCCGGGAGGAAATTCAATTCATAGCACAGCTTCTCCCAGTAGCAGAAAATAGCACAAAAAAATTTATGCCTCTTTAAAAGCACAGCTCCGTCATTTTTTTCCAATCTTACAGCACTTCCATCAGTTTGGCCGTTAGTCAGAGGAATCAGAATGCAGAAAGACAAAAGGAACTTTGTTTCACCATCGTCCTCCTGCTGTCTTAT…
LOC_Os01g67520	0.408472	LOC_Os01g67510	12.6144	LOC_Os01g67520	9.87257	LOC_Os01g67510	57.6533	LOC_Os01g67520	8.00462	LOC_Os01g67510	15.0836	500		Chr1	39243986	39244417	CGTTCTCCCCATTCGGGGGTCGTGTCGGGAAGACCGCCAACCACCACCCGCGGTCCTCTCGGGTGGGGCCCACTTGTCAGCTTCAGCGAGCTATCCTTCAACCCGTGGAAATGGGCCACAGGATGCTGGGGCACTTTCTGCGGCCCAGAAGGAACGAGCCCATGAACGATTGGAGATTACGGCCCGGCCCGTGGAGCGCCTTCTTCTTCCCAGCCTGGAATAAGTCTATTTATCTCCCTCGTGTCTTATCTTTGATCGAAACGCATCCCTCCACCGCAAAACCGGGTGACAGCCAACATTATCCTCTCTAGATATGTGTCGAATAGTAAAAGTGTCAAGCGATATTTAACTATATCTAGACATTGGTCCAAATAACCATTCAATAGTTCATAAAAACAC…
LOC_Os03g11750	0	LOC_Os03g11734	1.31783	LOC_Os03g11750	0	LOC_Os03g11734	55.4474	LOC_Os03g11750	0	LOC_Os03g11734	27.0561	1000		Chr3	6142785	6143420	TCTCTCGGTTTGCCGATCTCGCGTATAAATAGCCCGTAAAAGCGCTCGCGCCGCGCGCGCTGGCGGCTTAGGGGACCCGACCCAGTGGAATACCCATCCATCTGTTTGGCAAAAACTTCACTCGTTATTTACATATCATCACTTAAATAATTATAAAAAATAAAAAATATATTAATATGTGATATATCACTTCACAAACATCATATTCAAATTCAACTTTTACATATCGTAATAAAAAAATAAATTAAACCACAACTAGTTACAGCAAATTTAGTTTCCTTGTTGTGATAGGTAGAAGTTGAATTATATGAATGTTTATACAGTGATATATCATATGTTAAAATATCTTCTTAATTTTTTTTATAAGATTTAAATGACATGTCAACAATAAAGCGGCAT…
LOC_Os03g02060	0	LOC_Os03g02050	0.0832776	LOC_Os03g02060	0	LOC_Os03g02050	50.8875	LOC_Os03g02060	0	LOC_Os03g02050	0.288681	500		Chr3	652803	653199	GCTATCTGCTTGTTCGCCGCGTATTTATAGGCGCTCCCGCTGCACACGTGGCCCGGCTGTTTCCGACACGTACGACGCCACGCGTCAGAACGAGTTACTCCACTGGCAACCGTGTACGAGGTCGACTCACTCGCCTGATCTGTACTCCGATTAAATGGCAGTAATGTACGTACGTGCGATGAATTCTCAGCTGTTTCGCGTTAATTTCTCGTCGAGCTTGAGCTAAGAGTGCGAAACGTCACCGTTACTACTGGATCGATCGATCTTTGTACCGTAGCAGGCCTGTCCGGAAGTTAAAGAATATAAACACTTGACACTGAGGATTGACCGATTGACAATTATACCGAGATACCCATAATCGGTCGAGATGGTCATCAGTTTATCCGGCCGGCGGCGA
LOC_Os03g02080	31.5889	LOC_Os03g02070	3.42049	LOC_Os03g02080	17.7557	LOC_Os03g02070	48.6282	LOC_Os03g02080	22.5549	LOC_Os03g02070	71.847	1000		Chr3	657834	658618	TGTTGGATGCTTGCCCTGGGGGTCTCTTATAAAGGCTTTCCGGGTGAAATGTCATATTCACATGAATGATCATTAGCATGTCATTATCATGATTATGTGTAGTTGTCAACAAAACTTCCTAGGCGTTTCCACGCATAGCGGCTTCGGTTCAGGAATCCTCCTTGACTAATGTTGCGTTCTCTAATCTCCCTCTGACTCTCTTTGGCAAGCTAAAGCTTGCATGCTTTTTGTCGTGAACGATAAGGATTGGTGAGCTGCACGATGTGCTTATGGGTTAACATCCACATGTGCGGTGGCTAATCCTCTTTAGCCTCATCACAGAACACGCTGGTTTCAAAGAATTTCAGCTTGTCAGGTTTTCGGCGAGTCAACATCTGTGACTCACGAATCGGACTTTCG…
LOC_Os03g08810	22.042	LOC_Os03g08800	23.7692	LOC_Os03g08810	35.5068	LOC_Os03g08800	48.4798	LOC_Os03g08810	78.0618	LOC_Os03g08800	11.1386	1000		Chr3	4544646	4545306	TCCGAGCAGAGCTGAGACCTCTTACCCTGAGAAATTTTGCATTCAGATATCACTACAAGAAGATAGAATTCAAACTAGATAAAAGCGTAGCAATGTTAACCTCCAAAGTTCACACATCCATCAATGTCATAACATGGATAAACTACACTCTTGTACCATACTTCAGCGATTCAATTTTTTAGCAGCCGCATGTTCGGACGTGCCTAGCAATTTCGCGGGTTCCACACAAAATCTAAGAGCAAAGAGGAAAGAGAAGGTTACCCGAGGAAGGGGAAGCGGCGGCGGGAGAAGGCGCACCCCGTCCTGCAGGCGACGGCGGCGGCGCTGGCGGCGCCGATGCTTAGGAACAGAACGCCCCGGTGAGCGACGAGCGGCCCCCCTCTCCGGCGGTGGCGCGGC…
LOC_Os10g07120	0	LOC_Os10g07114	2.22449	LOC_Os10g07120	0	LOC_Os10g07114	44.4617	LOC_Os10g07120	0	LOC_Os10g07114	0	500		Chr10	3743910	3744206	TGGGAAAAACAGAGGGGGTTCGTTTACTTATATAGGCGATGAGAGGCGGTGGAGGAAGGGAAGGCGACGACGGCACGGCTCGGCGTCGGCTCGGGATGATGAGAGGCGGCGACGTGTGTCCTCGCCGGATTGGGCGTCGTCGGCGGTTTGGTGGTTGGCGGCGGCTCAGAGCGACGCGTGGCGCGGCGGCGGCGGGAACAATGGGCGATGGAGGCGGCAAGCAGTGGGCGGCGGCGGCTAGCAGCAGCGGCAACTAATCAGCGGACGGCGGCGGCATTACAGCGGTGGCGGCAAGAA
LOC_Os02g40800	2.06368	LOC_Os02g40784	6.68728	LOC_Os02g40800	0.6571	LOC_Os02g40784	42.6494	LOC_Os02g40800	0.778426	LOC_Os02g40784	0.037619	1000		Chr2	24724120	24724834	CTAGCACTACCCACTGCTTCGCCTTTTATACCCGTGTTGAGGGAGGCCGTGAGAGAGGCGTGAAGCGCATATGGAGACGCACACGCCTCTCTTTCCTGTGCCTCTCTCATGGTGTGGGTGTCTGTGTCTTTGAGTAGTCGTCATTCAATCGAGACGGTCAGAATCAGCACAAGCCACAAGGTCATCGTCTGTGGCCACTGTCACTACTGCAGCCAAGGACAGGGGCTCCAATCAGGCAGGCATGCATGCATGCATGCAGAGGGCGCATTGATGCGTCAAAAAAAGAGAGAGAGAAACAGGTACAGTACGGGGATGACTCAGCACCTTAATGCGGTATACTGCGGCGCGGTTACGCCATAACGCGGGCGCGGCGGCCTCCGTGTTTCACTCTTGCGTTGC…
LOC_Os04g52300	15.5508	LOC_Os04g52290	5.19272	LOC_Os04g52300	12.8012	LOC_Os04g52290	31.0834	LOC_Os04g52300	16.6104	LOC_Os04g52290	3.77161	250		Chr4	31076344	31076461	CGCCGCCGTGGGGCTCTCTGCGACTGCAAGTAGGGGACTTCGCTAGGGTGCCCTTTGGGCCGTGCTCGGCCCATCCAATTACATGTTGTTGGGCCGTGGCCCATTACAAGGCCCATCG
LOC_Os06g45070	21.4079	LOC_Os06g45060	6.8406	LOC_Os06g45070	30.3286	LOC_Os06g45060	30.9207	LOC_Os06g45070	34.5692	LOC_Os06g45060	7.58407	250		Chr6	27262594	27262805	AGGAGAGTGGGAGGGAGCCGATGGTAAATATAGCAGTAATCCGAGGGCTTTTCCGCAAATTACACGGTATCCGGTTCGGATTTCGGAAAACTGCAGGCTGCCTCCGCCGGTTTTGCCCCAAGTCGGCTTAGGGACCTATCCGTAAATAAAATTATTGCAAGGGGTTATTCGAAAATTACCCGCCGCCTTTACCCTTGTCGTGTACGCGACTC
LOC_Os05g10625	0.286745	LOC_Os05g10620	2.59522	LOC_Os05g10625	5.4575	LOC_Os05g10620	29.2865	LOC_Os05g10625	0.632338	LOC_Os05g10620	2.08679	1000		Chr5	5789560	5790217	AGAAGAGAATAGTGCTTTCTTCCGCTATATGGGCACGGGAGCTTCCTTGCAAACCAAGCTATCCCCGGACAGCTGGTGGGCCCCATCTGGCAGAGGTCCTACTTCCTAGCTGGCTTTGATTGGCTTCCCCTACAAGCTGCTGCACGGTAAGCGCCCACGTCACCTCCCACGAAAATCAAAATAAAGTATTAAAATACTAGACGCTCTCCTGTTAACGCGCTCCCCTGTTAACGCGTTCGCACCGTGTACATACATACCGTACATCCCTACATGCCCAAAGTGGTTTTCATTCAATGCGATTTGCATGGCTGCTTGTATGTACATTGGGAAAAGAAAAAATTAAGGCCTTATTGGGATGGGCCTCATACGATCCTAGGATGGGCCAGAATTGATAGTTTG…
LOC_Os09g39970	3.43146	LOC_Os09g39960	25.8449	LOC_Os09g39970	1.91342	LOC_Os09g39960	24.9311	LOC_Os09g39970	1.1931	LOC_Os09g39960	5.65413	500		Chr9	22916787	22917204	CAATGGCTTACGACGAGACGACTCACCTTTGAATTCCACGCCGCCTGTGGTCTGGTCACTGCCCTCCGGGGCCCACTTGCCCAGCTCCCTCTTTCTCCGTCTGTCCCTTGAGATCTTGGGCCGAGAGGCCCACGAGAGAGAGAGAGCCGCTCTTCTCGTCTCTTCCCCTGAGAGTGTGTTTGGATAATGTTGGATAACGGGAAATGAGGGGTGGGATTAAGATTAGGAAATGAATGAAGGGTTAGGATTAAATAAAAGAGGGAGAATAAATGGTTAAGATTTAAAGATGTCTTTTAGTGGGTGGAAATCATTTCCATATCAATTAGCCAAACAGGGCCTGAGAGTGACAGTGACAGCCGCGCTCCGGTCCGGCCGCCGGCGAGGAGGAAGAGGAAGAGG…
LOC_Os01g19780	0	LOC_Os01g19770	0.109285	LOC_Os01g19780	0.134818	LOC_Os01g19770	24.8356	LOC_Os01g19780	0.389297	LOC_Os01g19770	0	500		Chr1	11223653	11224130	TCTGCGTGGGCCGGTTTAGCCGGGGGCGCTGCGTGGTGGACCGTGGTGGGTTACTGGGTTGGGCTTTGTCTGGATGGGCTACACCTTTGCAGACCCTGTAATTGGCTAGGAATAAGGCTGAGTTCTTTTTTGGAATAAGTTCACTTTGGGTCCCTCTATTTATCCCCCAGTTTGATTTTTGTCCCTTGACCACAAAACCGGGTATGACCCGTCCCCCAACTTACGAAAACCGGGTAAACGTGGTCCCTCGGCGGTTTTGGCTGACGTGGCGCATACGTGGCTTGTTTGACTAGGTCTCCGTCCCATGTGGCATTGACGTGGCGCTTACATGGCAATTATATCTCAGAAAAATAATAAAAAGCGTGGCCCCACATGTCAGCTGCACACAAAAATTAATTT…
LOC_Os04g54320	9.49495	LOC_Os04g54310	2.52861	LOC_Os04g54320	0.4453	LOC_Os04g54310	23.7557	LOC_Os04g54320	0.062964	LOC_Os04g54310	6.00998	1000		Chr4	32337872	32338417	TTGATGAGATTGATCCGATGATCTCCTCTTTAAATTTCTCGCGCTGTTGTTGTTGTGATTTGTGAACTGAATTGAACGATGCTTTGTTGTTGTTGTTGAGGAGGAGGGTTGGAGTGGAGCTGGATTTATACTGGAGGGAGGCCAGTGGGGGTGGCGCGAAACAGGTGGCCGCGCTCGCTGGTTTTCCCGCGATACCGGGTGCTTCCTTCAGCCGCTTGCTCCTCGCTATCTGTCCCGGCTGGGTTGGTGACTCACCATCTTGGCGCCCGTCCCGTCTCGTCTTTGTCCCACACGCGCAAGTGCGCAACTGGCAGATTCGTGGGGATTCGTGGGGATAATATGGGTTTATATGGAGTAAGGTGACAAGGACGCGCGCCACTAGCGAGCTGATGCATCCCA…
LOC_Os05g38219	1.79727	LOC_Os05g38210	2.7001	LOC_Os05g38219	2.17445	LOC_Os05g38210	20.4198	LOC_Os05g38219	0.72919	LOC_Os05g38210	9.00361	250		Chr5	22406227	22406439	CAAAGGTTTTTGCGAGGGTTTTCTCAGGTCTTTCCCCATTACCGTCGAGCTGAAGGTGCCGACGCTTCTGGACCGTTGGATTCCACGTTAGGCCCATCCATGTTGGGCCGGAACGGTATAAGGCGCGGCCCATAGTTGTTGGGCTAGAACTGGATCGCGGCTGACATGTGGGCCATTCTTTTTTGGGCCACACGCCCACGCACGATCCAATCC
LOC_Os02g51130	1.94437	LOC_Os02g51119	3.94597	LOC_Os02g51130	0.3342	LOC_Os02g51119	18.5716	LOC_Os02g51130	0.404595	LOC_Os02g51119	1.36034	1000		Chr2	31284049	31284722	CAGTTCGACCTATAATCGGCCCGGATAAAAATCTATTCCTGTCCAGTTATTAGTGGACCAAATGGGTTGACCTTTGTCTCAAACTAGGCCCAGTTTGGTTAGAATACTGGGCCTGTCGTGATGGTTGGGCCTAAATCCGAATAGGTTATCTGCATCCAGATTGACAGTCCGCTCGTTCACACTGTCAAGATATCGGCAACTCCAACAATATTGTTAGGCAAATCATCGACATGCCACCACTAGCCATGATAGTGCGACCAAACCAAAACCAATATTTTAACCTTTTTTTCCTTAGTTGCGACACACAAAAAAAAAAGTCAATGCACCCTCGCAACACCCACTGACATCGGGCTAGGATAACCCAACAATCACATTGTCAAAACAGAAGACGGTATTCTG…
LOC_Os07g04410	14.0184	LOC_Os07g04400	4.13445	LOC_Os07g04410	51.2409	LOC_Os07g04400	16.9211	LOC_Os07g04410	2.55003	LOC_Os07g04400	0	1000		Chr7	1952839	1953466	TCTTAGAGCTATCATTATTGTTTGTTATCTATGTGCCATCTGAAAAAAGATACTACTACTTGTGTTTGGACCAATCTTTGCAAGATGACATGCGTTGCATCATTGTCAATGTCAGGTCCATACATATCATTGGAACAGAGTCGCCTTCTCACAAAAGAAAAGGCTTACTATCATGATGTATCATCTACTTAGTTTTTTTTCTACACGTGTGTAAGGAATAGTTATTTTGGTTGAAGTATAGAGGGTTTTTTATCAACTGGGGAAAAAGCAAGGTTACATAATTTGTCTATTTATTCGGTGGAGATTAGAAGGCAGCAGTAATATTTCCTAGCTAGCATGTCCTGTTACACCAGTAGCATTGTGTCATATACTAGATTCCATTTACATCACTACAGTGCT…
LOC_Os05g30440	0	LOC_Os05g30430	0.261736	LOC_Os05g30440	0	LOC_Os05g30430	15.6752	LOC_Os05g30440	0	LOC_Os05g30430	2.49975	250		Chr5	17641319	17641507	TAACTTTTTTTTCGAGTTTGGGGAGACTTTGGAGACGAGGACGAGCCGGCCTGTCGGGGAAATCGAGGCAAGCCGCCGGGCCCACCTGTAAGTGATAGGAGGCTCGCTAAGGCCATCAGCAATGGGTAACCCCAGGTCTTGCCACTAGCGACGGCCGTTCGCTTTTCCGTCCGCCCTGTTCCCCCGTGA
LOC_Os01g54370	0.931798	LOC_Os01g54360	5.09969	LOC_Os01g54370	3.86672	LOC_Os01g54360	15.4268	LOC_Os01g54370	15.1421	LOC_Os01g54360	0	500		Chr1	31283212	31283686	TGCCGAGCGGGTACTGTGCGACGTGGTTCTTCGGGAAGGCCCCGCCGCCGCCGAAGTCCTCCGGCCACCGCTCGCTCTCGCCACCCGCCGCTGACCGAAGCTAGGCCGCCGCTCGCTTCCGCCGCGCGCCACCGGTCGAAGGGAAGAAGGGGAGAGAAAGAGAGAGGAGGGAGATAGGGAGGAGGAAGAAGGAAGGAGGAGTGGGCCCCACATTCCTTTTTGTGTGAATGACTAATGGGTCCCATATATATTTTTAATTTTAATGCTACGTAAGTGCCACGTCAACGCCACGTGTAACGAAGACTCGGTCAATATCGCCACATAGGCGCCACGTCAGCAAAACCGCCCTCTAAAACCACCGAGGGAGTCAAATTGCACTGATTTTAGGAGTTTGAGGGT…
LOC_Os05g40730	0.0885249	LOC_Os05g40720	1.63187	LOC_Os05g40730	0.2226	LOC_Os05g40720	14.3839	LOC_Os05g40730	0	LOC_Os05g40720	3.78954	1000		Chr5	23878278	23878817	TCCCCGCTCCCCCCCGCCCGCACGCACAGGGGGGAGCAAAGCTTAGCTCCCACCCCCCAAAGCAAAAGCTCGCGGACCTCGGCGCCGGGCTACAGGCTCATACGGCGGTGGTGGCCGTCGCTCCTAGAGGAGGCGGACGCTGCGGCCGGCGGCGGCGGCGCGCATTTGGTCGTGCGCCTCGGAGTTCGTGCGGGGCGAATGGCTCCGCCTAGTTGGATTTTTCTCTTTTTTTTTTCCTTTTTCTTTTTTATTATTATTATCGGGCCCGTGCAGGTGCAGGTAGTGACGGTGGTTCTCGACGACAGGGCCCACACGCACGCGTGGTACTCGTTCGATTGGAACGGGCCCATTATAGTTGAGCCCTATTGGGCTGGGATCTATATGCGGGCCTTACAAACT…
LOC_Os04g51800	2.30731	LOC_Os04g51796	0.120192	LOC_Os04g51800	2.9036	LOC_Os04g51796	11.9939	LOC_Os04g51800	0	LOC_Os04g51796	0.0242797	1000		Chr4	30701645	30702497	TGCTTTTGCGTTTTGCGTAGAGCTTGGGACTTTGGGAGTTCGAGATGGTCTAGTGCGTGGCTGTACACGTGTCGATCCGGGCGCGTACACGTGGCCTTCGCGGCGTGCAGAGCTGACGACACGTCAGAGAACGATGTGATAGCTGCTACTACAGTAACCTGCTGTGGCGTGTACGAAAAGCTTCGGGAGCACCGCCGCAAAACTTTGCCATTAGATTTCCGAATTTTCCTAAATTACAAGAGATTTGATGCGAAATTTGAGTGTGAACATCAGCAGTTTGGGCTATGGCCCAACAATACGTAGCTTCCGAAACCATGAAATAATATGGAATAAGTTCACCGCCGTCCCTCAACTTTACACCGAGATTTTTTGAGATCCCTTAACCACAAATCTAGAAAT…
LOC_Os06g48260	0	LOC_Os06g48250	1.76796	LOC_Os06g48260	0	LOC_Os06g48250	11.2488	LOC_Os06g48260	0	LOC_Os06g48250	1.10923	1000		Chr6	29186298	29187077	TGCTAGATTGAGCTCCTGTACCTTTAAATACACGGTGTTTTTATCATTAACATGTGAGTCCAGACATCGTCGGATCCACGTGTCAGTGATAAAAGTCACGTGACTTCGACGGTAGAGGATCTTGATCCCAACATGCTACCCCATACTTCCGCATTCCGAATGAAAAATAAATCAATATAAGATGTAACTTATTTTATATGAATTTAGATATAACTTTGTTAAAATTCATATGTTACATCGTGTACAATGTTTGCTTTTCATGCGCTGGAGAGAGTACCGTGGATGAGGCAGTTGATGCTGACGGAATGCGTCCAATAATGGAGCTCACCTTGTGACTTTGCGAGTAATGTGTATGGATATCTCCAAAATTCACTGAAGAGAAATAGAGGATGCTATTGC…
LOC_Os04g48960	0	LOC_Os04g48950	0.648209	LOC_Os04g48960	0	LOC_Os04g48950	10.2245	LOC_Os04g48960	0	LOC_Os04g48950	1.72559	1000		Chr4	29197172	29198024	GCGGTTTTGGCCTTTTTGGGTTCGCTTTTTCCCCTTTTTTATTTTCGCGTGCCGGTGCTTGTGCGGGTAATGGCGGATCGTTTAATTAATGCGGCTGCTGCTGCGGATTTGCTGCTAACGACGTCGGTTCCTGTCAAAATCGATTCATACTCCCTCGAAAAAAATTCGTTGCGTATACTTAATTCTTTTCGAAATATAGCCACCGGATAATGATATTAACGAATTTAGATAGATCTTCTATAGATAAGAGAAAGTTTAATAGTATAGCCCAAGTTTAATAGTATAGCCCACTACTAACTCTAATTCATCTATAGCCAATCTAATAGCCAATTCATACAATAGTTGCTTACAATACTATTAATATCTAGTTCCACCTATCATACACACATTACGTCTTGG…
LOC_Os06g47834	4.94693	LOC_Os06g47830	0.0685166	LOC_Os06g47834	7.17692	LOC_Os06g47830	10.156	LOC_Os06g47834	7.23121	LOC_Os06g47830	0.501197	250		Chr6	28950601	28950823	AAAAATAAAAAAATCGGAGCCGCGTGAGAAAAATGACGTGGCGTGGGGGATGGGGAAAATTGCAGCTGTCACCCGCAGGTGGGGCCTCCGTGTCAGAGAGGCGGGTTCGAATTCCCACCCTTCTGGGCGCGTCCTGAACTGGAAGGCGGAAACGCAGCATGGAAAGAGGGAAAGCCGCTTTCGAGAAGGAATACAAGAGTTCGCCCCGCCGCCGCGCTCAAGG

## Sheet: root specific promoter
seedling (+)	fpkm1	seedling(-)	fpkm2	callus(+)	fpkm1	callus(-)	fpkm2	root(+)	fpkm1	root(-)	fpkm2	Chr	start	end	sequence
LOC_Os07g17330	18.8459	LOC_Os07g17320	0	LOC_Os07g17330	56.8143	LOC_Os07g17320	0.4752	LOC_Os07g17330	418.563	LOC_Os07g17320	0	Chr7	10230957	10231829	TTGCCGAGGTTCACCGTCGACGGCGACGACGCACGATGGCTCGGCCACGGCGGAGCTCGGTGGCGGCACAATGAGAAAGAGAGAAGGTGAAGAAGATGAACAGAGAAAGAGAGGAAGAAGATGATCATAGAAAGGGAGATTGACAAGTGGGCCCATGGGCAAACTTGTCTTTAATCAAAGTTTCTCTCTCCGTTTCTACCGGAAATAATAAAATAATGCGGCCGATGTCCGCCAGTTAATTACCACATTTTTACAGTGTCCACGAGTAAATACACGATCTTTAAGTGTCTTACAGCAAAGGCCGCAATCTTTCGGTGTCCTGTAGTAAATTTTGCCTTGAGTTGAGTTAAACATGGATTGGTTTTAAAGTTCACCTGAGTATTTATACTCTCGTAGTTT…
LOC_Os11g02350	0	LOC_Os11g02340	0.0519691	LOC_Os11g02350	20.0234	LOC_Os11g02340	0	LOC_Os11g02350	159.436	LOC_Os11g02340	0	Chr11	684174	684611	TCTCAGCGCTGAAGCGGTTGGCGCTGAGGTTGGGCAACACAGTGCCGAAGCGATTGGCGCTGAGGTTCTTGCCACGTCGGCAGGGGGGTCGGCTCGGCCGCCACGCTGGCACGAGGTCAGCGTCAGGTCCAGTGGCGCTGCTATTTACAACCTCAGCGCTGAGCCGACGGAAATAGTTGAAGTTTTTGGCAGTGGCTAGTTTCGAAATAAGTTTTTTAAAAAGATCAATTTGTCAAAAAAAAAATGGTGAAGTCCATTCGCGGAGTGAAAAGACGCAAGATAACAGTGGTGGCAATTAAGAAGGTTGTTCCTGAGCATGCAAACAAAGATGGATGGATCACATGCGTGCATTCACGCACGTATCGACAGATCCCGAGGGTCCCAATACGCAACCACCGG…
LOC_Os10g41930	7.24367	LOC_Os10g41920	0.557847	LOC_Os10g41930	73.1577	LOC_Os10g41920	0.3361	LOC_Os10g41930	89.7135	LOC_Os10g41920	0	Chr10	22555040	22555774	CATTGTGCAACCTCTCGTCGGGAGCAGGAGTCGCCCACTCGCCCTTCCTTGTCAACTTTTATCGTAAAAGTTGATTGGGCTGAACTAATATTTCGACTTCATGCGGCCTAATGACGGGATGGAATTACGTGCCATAATAAGTTCACTTGAGGTCCTTCATTTTATCGCTAAATCAGAACCCTGAACCTAAATATCAGATATAACCTATCCATATCAATTTTGATCTCTTATCAGCATAATGGCCGGTTTTAAATTAATATAATAAGTGAGACTCACATGGACTTCACATGCAAGCGATCAACTTTTTGCGTGAAGTCATGAAGTTTCTTGGAAGGATGGTCATTTGACCGTTGGTATATCTATCCCAGTCAAAGAAGCATACGGCTTCGTCGTATCGCT…
LOC_Os04g24328	0	LOC_Os04g24319	0	LOC_Os04g24328	0.356045	LOC_Os04g24319	0.286454	LOC_Os04g24328	67.9286	LOC_Os04g24319	35.9513	Chr4	13937522	13937943	TAGGATCGATGATCTGTTATGCTTAATATCCCAATGTATTTATAGTACTGGATTGCTAGTTAGTGCTCATCTCTTCTGTTTACTAATTGGATTCTCTGTGTGAACTCTTACGTACGTTAATGAATTAAGGAGAAATCAAATGCATGTTAGGTAAGTCTCAGCTTACATGAATCACGTGATCATAGATAGGATCTCACAGACCTGCTGATACTACAAGATAACATAAATTATAGTGAGCCTGTTATTGTTTAATCTATATTGCTTATCACGCCACAACTAATTTAACACGAACAATCAACCTAGATTTTCCCGTTAATGTGGGAGTTCCTAGCTAGTATAGACACTAGCTAGACAGAGATCGTCCTCTTGGGGATAGAGTACTACTAGTACTATATAAGA…
LOC_Os03g28300	77.933	LOC_Os03g28289	2.6403	LOC_Os03g28300	1.4338	LOC_Os03g28289	2.6623	LOC_Os03g28300	63.3778	LOC_Os03g28289	0.457716	Chr3	16282155	16282710	TGGACGGCCTTATAATATAGAGTTCAGTCCAATTTTGAGAAATTCTGGATCACACAAAAGTTGACAATCACAGATTAATATCACGCAAACATCAGAAAATGATGGCCATGGTATTAAAAATTGCCGCCCCTTGCCCCAGGTTAAGTGACAACTGAGGTTGGGATCTTCTTGAGCAGGCGCATGATCTGCATGACAAATGGCGTTAATTAGTCCACAAATAATATATACTCCATTATCAGAATGTTCATCCTTAAAACCACATTTGGATACCCAAAAAGAAAAGATTGGTCCACAAATTTGGTAGCAACAGAGATCATTTATATATTGATCATGCAAAGTAATAATAAACATCTTATAAATGATGAAACTATCCTTAATTATTTGCACGTACAATAATTT…
LOC_Os11g03530	4.01814	LOC_Os11g03520	0.0516366	LOC_Os11g03530	3.05744	LOC_Os11g03520	0.0781015	LOC_Os11g03530	57.7193	LOC_Os11g03520	0.514971	Chr11	1360544	1360723	TGCCTCGCGCGTTGTGGCGCCAACCAAACACACACTTCGTCAACTTCAAAGGGGAATAGATTTTGCCGATTTGGAGGGTATAAACTAAATTTGTTAATATATCAAGGGTGAAATGGTAATTATTTCATCTCATGACATATTTCGAAGAGACCCCTGTAACAACCAAAATTACTGGTCTTG
LOC_Os04g10214	4.42985	LOC_Os04g10210	0.0457747	LOC_Os04g10214	7.73993	LOC_Os04g10210	0	LOC_Os04g10214	41.3798	LOC_Os04g10210	0	Chr4	5521211	5521913	TCGCTGGAGAAGATGGGGATCTTGGGGAGCGGGGGGATGCGTGCCAAGGAAGCGGTTGTCGTGTGTGTTGGCGGCGTGGGCGGGACGAAGAGACGCATATGATTTCGACTAATATATCCTCCACGAGTTGGGCCACAAGATGGTTCCTTCTTTTTGAGACTTGAACAAACGAGTTGAAATTCAATAGGCTGGACGGACTCTAGTGGGATCAGGTCGAGGAATAAGTTCACTTTTGACCCCTCATCCTTGATGTCTGGGTTTTAAAAACGGAATCAGCGTGGGTCCCACCTGTCAATCTCAAACTTCCCTTTTTTTTCTTCTTCCTCATCTATTCTTAGGTTCGCTCGCTACTACTACAAAATCAATTTTTTATGGCATCACCCATTTTTTTTCTCTGTC…
LOC_Os04g24478	0	LOC_Os04g24469	0	LOC_Os04g24478	0.289403	LOC_Os04g24469	0.26702	LOC_Os04g24478	36.1254	LOC_Os04g24469	37.5622	Chr4	14040014	14040508	TCTCTCGATCGATCGATCTATTAGCTTATACGGTCGATCTAGCTAATCCAGCTCGATCTATTAGCTTACATGATCCAACTCAACTCCCCCCTCTTATATAGTACTAGTAGTACTCTATCCCCAAGAGGACGATCTCTGTCTAGCTAGTGTCTATACTAGCTAGGAACTCCCACATTAACGGGAAAATCTAGGTTGATTGTTCGTGTTAAATTAGTTGTGGCGTGATAAGCAATATAGATTAAACAATAACAGGCTCACTATAATTTATGTTATCTTGTAGTATCAGCAGGTCTGTGAGATCCTATCTATGATCACGTGATTCATGTAAGCTGAGACTTACCTAACATGCATTTGATTTCTCCTTAATTCATTAACGTACGTAAGAGTTCACACAGAGAA…
LOC_Os01g24600	0.0236944	LOC_Os01g24590	0	LOC_Os01g24600	0.286706	LOC_Os01g24590	0	LOC_Os01g24600	28.6908	LOC_Os01g24590	0	Chr1	13858621	13859262	TTGTCGAGGCCGCCACGCTCTTCGCCGACACCTACCGAGGTCATTACCGAGGTTGCGGCGCGAGTGGACTGGGGCAGGAGGGAGGGGAGGAGCAGGTCGGAGAGTGGCGGGGCCGGCGCCGGAGCCGGACCCGATGCGGAGGCGCGACGATGTCGCCGCTGCCGATGTCGCTACTCCTCAGTTAGCTTCGATGCCGACGGGATGAGATCGATTCCATCTGGTAAAAACCTATCTGAGGCAAGGGTATTTTGGTCAAAACAAAAATGAAAATAGAGCTAAATCATTTCTAGTAACCAGAAAGACCCAAAATAGCATTTCAGTGAACACCCCTTAGTTTTGGATAGCATTTTAATGAATCACTTTGAGGGGATAGTATTCTAGCAAATCCATCCTTTTGCG…
LOC_Os11g37950	5.85141	LOC_Os11g37944	0	LOC_Os11g37950	4.58324	LOC_Os11g37944	0	LOC_Os11g37950	28.5718	LOC_Os11g37944	0	Chr11	22501194	22502007	TCGCGATCGGTTCCTCGCATCACAGACGACTTGAGCTGCAATTAGTACTCTCTCCGTCTCATAATATAAAGGATTTTAAGTTTTTACTTGCACAGTTTGACCACTCGTCTTATTCAAAAAAAATTTAAAATTAGTATTTATTTTTTTACTTACTTTATTATCCAAAGTACTTTAAGCATAACTTTTCGTTTTTTATATTTGCACAAATTTTTGAATAAGACTAGTGGTCAAACAGTACAAACAAAAACTCAAAATCCCTTGTATATGAGACGGAGGGAGTACTTCACCCAGAGAGATTATTATAACTTGTAGCGGTATATTAATGATAAAAAATAATTTATAAGTGTACTTTTATATAAGTATTGTTAGTGCCTTAAAAGCTGATACCAATAAATAAAC…
LOC_Os03g53740	3.48244	LOC_Os03g53730	0.332752	LOC_Os03g53740	3.40178	LOC_Os03g53730	1.20791	LOC_Os03g53740	22.8071	LOC_Os03g53730	0.281995	Chr3	30808709	30809029	GGTGCCCACCACCACCGCGTCACGCGGCTCGCTCGCGCGACTGGTGAGACGCACGCGCCGCGACGGTGGTGTTTGGTTTGGTCTCCGCCTCGCGCGTGCGCATCGCGTGTGCTCGCGAAATGGTGGATTCCGCGTGATCTTGGGCCGAAATCACGGTGGATTCCGCGTAATCTTGGGCCGAAATCACGGTGGATCCCGCGTGGTATTGAGCCGAAATCTCTGAGCGATTCGGCCCGGACCAGAAACGGATAGGAAAAAGTCAACCCGGTAGCGGATTCTTTCGTGCTTTTTTCCTCGCTGCTGCTCCACGCGCACGGGCCA
LOC_Os09g38800	0.0353881	LOC_Os09g38790	51.9665	LOC_Os09g38800	2.7119	LOC_Os09g38790	51.9012	LOC_Os09g38800	22.353	LOC_Os09g38790	41.0003	Chr9	22291746	22292349	CCAGCCCCCTCGAATTTGTGGGGTTTTCTATCTTTCCCCTTCGCCGGACGTGCTGGAGTTGGTTGGGCCTCCAGTTCGTGTAACATATGGGCCTCAACTTGGGCCTGGTCATGTAATACATGGGCCTAGGCGTTGAAACGGTCAAGCACATCGAACAGGTCAGGTCAGTCAACGAGCGCGGAGATCCATGCACGCATGCGCTAGTAGGTACGTTCCCCTTTTTTTTTCGATTTATCAAGTGAAAGGAGTAGTTGCCAAAGCGGCCAACTTGGACAGAAAAAATAATTCCCACAAGACAACAAGCAGTCAAGTTGTGATATACTGTATTTGCCACATGACATCTTGGGTTGTTTAGTTTGATGTCATTTTAAACCATATATTTTTTATAAAGTTGATAAA…
LOC_Os04g40490	0.0283086	LOC_Os04g40475	0	LOC_Os04g40490	0.385356	LOC_Os04g40475	1.65174	LOC_Os04g40490	20.1187	LOC_Os04g40475	0.115944	Chr4	24054476	24054885	TGGGCCGGGAGTGCGGTGGCGTCAGCTCGAGGAGAGCATCGACGGATTCGGGCGAGGTGGCGAGCGCGCCCGACTTGAGGAGGGCACCCCAGCGTGACGCTCGCACGTTGCAGAGAACCACGCCGCGAGGAATGCACAACTCCGGCGCCGTCGCCAGCGCGGTGGGGGGGCGGGGAGAGCCGCCGCCGCTGGGAAGTCGGCGGCGCCCGCCATTGGAGTCCGCTTGGGCAGTTGGGCTTTGGGCCCCAACCGCTTAACCGCACGAGCCGCGGCTGTCACGTTTCGCTAATTATCAGAGCGGAAGACCGCACGTGACACTGCAGCTGGGACCCACCATTTCCCCGGCCCCATCTGTCATAGGCACATCTCTTCCTTTTAAACCCCCCTCAGATCCGCCAC…
LOC_Os03g07350	1.64774	LOC_Os03g07340	7.2497	LOC_Os03g07350	3.50471	LOC_Os03g07340	4.49311	LOC_Os03g07350	15.8351	LOC_Os03g07340	2.10955	Chr3	3729070	3729193	ATTTTGTGCTCTCATCTCACCATCTAAACCTCGATTAATTTCAAACCCCCGTCAAAAACTACTCACGTAGTACAACTACAAGCCAACCCGCTGCAAAGCTTTGCCCACCATTTCCACACCCGCC
LOC_Os07g26660	1.11614	LOC_Os07g26650	0	LOC_Os07g26660	8	LOC_Os07g26650	0	LOC_Os07g26660	12.3879	LOC_Os07g26650	0	Chr7	15376176	15376916	TTGTGGTCCAGGTAGAGGAAGAAGGAGAGGCGGTGACACAACAATAGCAGTGGCAGCTCGGCCTCGAGGGAGTTGTCGGCCGTCTCAGGAGACGACGAGTCCCTGCCTCACCACACTTTTGTGTTGATGTGGACGGAGGGGATGAGAGAAAGATAGGAGTGGGAAAGCTGAAATGTGGGCCCGTGAGTATTCCTGACATTTCAAACGATTTATTTCTCCTATTCAATTAGAAATAAATATTTTAAAGTTATGGTGTCCATCAATAAATATCCAACCTTTGAAAGTGTCGTTCTCCCAATTTTACGGTATAGCTAAAATCATGATGTTACAATGTGATGTAACAAAATTTGCCTATATTTGAATACCAAGTTCAGTTTAAACTACTGACTATTTCGATGC…
LOC_Os12g07800	0.237462	LOC_Os12g07790	0.0669777	LOC_Os12g07800	5.56709	LOC_Os12g07790	0	LOC_Os12g07800	11.1031	LOC_Os12g07790	0.190346	Chr12	3938092	3938882	TCTCCTTCTCCGCGCGGTGGTTTGACTGCTTTGACTTTTTTTTTTTTGGACCTTTTTCCGGTTTGGTCTTGCCTTTTAATGGCAAAATTGATGGTGCCAAACCGAGTCAAACTTGGGTTCGGGCCGTTCGGCTAAGCGGGCTCAGGAAATTTTTTTATTAAAATGTTTAAAAAACTTTTTTGTTTTTTCAAAATTTCTGTAAAAATAAAAAAAATGTTCAAAGACTCGGAGTCGGAAATATTTGCTTACGTTTTTGGGCTTTCTGGGCTGTAATTTCTTAAGGCCTGTAGCTAAATCGGCCCATATATGAGCCGCCGGCGAGGCGAAGGCGGCGGCTTCCTCCGCGACTGCGGCTGCGCCCACGCCGTCGCCGGCTCGCCGCCGTCGGCAGTTGAGGCG…
LOC_Os04g51280	83.701	LOC_Os04g51270	139.912	LOC_Os04g51280	23.0921	LOC_Os04g51270	140.851	LOC_Os04g51280	2.56729	LOC_Os04g51270	720.709	Chr4	30377085	30377262	CTTATTTATTCATGACGATGATTAATTAATCCCGTTTCGTCATATCGTTGGCGGGCCGTAATGGGAAGCCCAAGTGTAATCGGATTAGGAAGCCCGCTAGTATCAAAGCCCAAGCCCAACACGACAGCAAATATCTCTCTCATCTCATCTCTTCTCCAAACCCAATCAAAACCCCATC
LOC_Os08g24210	0	LOC_Os08g24200	30.6259	LOC_Os08g24210	0	LOC_Os08g24200	75.2738	LOC_Os08g24210	0	LOC_Os08g24200	510.205	Chr8	14608128	14609105	TCGTTACTGACGCGCAGTATTGCTCTTTCTGAGATTGGAGAGGCGAGCTACGGCGCCCAGGAATTCAGGAATTGGTGGTGGGTGCTCGATGCTCCAAATGCAGTACCAGTTCCAGCACTTATAAAGCGTAGCCTCCATATGCATATTCAACCAATAACCGATCCATATATCTTTAATTTGTCGGAAAGTTGGTTAGGTGGAAATGTGAAAGAAGGAACTAGCTAGTGGACGGAGGTAATGCTATATTATCTTATACTATCTTCAAAGTTCATTCCCACCAAATATAATTAATGTTAATTCTTACATATCCCATGAATTTATACTCTTCGTCCGGAAAACCACACCATGCATCTTAATATTTACAACCTTGGAATAATTGATCACAGGTATAATATAATA…
LOC_Os08g43280	0	LOC_Os08g43270	1.64829	LOC_Os08g43280	0	LOC_Os08g43270	5.17583	LOC_Os08g43280	0	LOC_Os08g43270	80.6585	Chr8	27359108	27360097	GTGGGGAATGGTGGTTTGTTCGATCGATCGGTTGGTGGTTTGGTTTGTTGCAAAAGCTGCTTGCTTGGTACGGCTCGATCTTCTCCTTCTTCTCCTTCTTCTTCAGTTCATCTCCGCGTTGCCGGCCTTCGCCTCCAAGCAAAGCCTTCTGCTTCTGTAGAGCTATCTCGCCAACTTCACCCCTCACCTGACAAATTACAATCCTACCAACTACTACTACTCTTAGTTTTTTAATTTCTTTCGCTTTTTGTTTTCTAGGAATGATATGAATATATGATATGCTTCGTGTATACACTTCTGTAAAGTTCTCTCCTACTCTGCTACTACTAGTACCTTGGAGTGTACGTGCTGCGAGAGAAGCATCGGCCATTGGTGATGTCGTCCAAGTGTCAGCTTCTG…
LOC_Os03g14160	0	LOC_Os03g14150	0	LOC_Os03g14160	0	LOC_Os03g14150	2.584	LOC_Os03g14160	0	LOC_Os03g14150	72.2394	Chr3	7682838	7683415	TGATTGTGCATGAGATGGTGCGTTGCGTTTTATAGGGGGGCTTGGGAATGGAGTGGTAGTACGTGCTGAGAGTGTAAAGGCAACACGCGCGTTGAATCAGAGTGGTTGAGGCCACCAGCTCCAATGTGTCAGTGGGGGATTAGGAAATAACAAGGCGAGAAAAGAGTCTTGTTATGTCTGACAAGCTTAGCGTGGACAAATTAAACATGGCAACCGGCAGTTTTGGTTTACGCGTTTGTTTTTTAGATAATGGAAGCTTTTATCGAACTCAGTCAATTATATCGAGATAATACAATTATTCTGAGAACACTTCCGGCCTCTGCATAACTAAGATGCACACAGCCGATTCGTTTGTGTAGGCCTATAAATGATCAGTTCTCGTTCTTTCTGCCAGTTTTG…
LOC_Os03g02080	31.5889	LOC_Os03g02070	3.42049	LOC_Os03g02080	17.7557	LOC_Os03g02070	48.6282	LOC_Os03g02080	22.5549	LOC_Os03g02070	71.847	Chr3	657834	658618	TGTTGGATGCTTGCCCTGGGGGTCTCTTATAAAGGCTTTCCGGGTGAAATGTCATATTCACATGAATGATCATTAGCATGTCATTATCATGATTATGTGTAGTTGTCAACAAAACTTCCTAGGCGTTTCCACGCATAGCGGCTTCGGTTCAGGAATCCTCCTTGACTAATGTTGCGTTCTCTAATCTCCCTCTGACTCTCTTTGGCAAGCTAAAGCTTGCATGCTTTTTGTCGTGAACGATAAGGATTGGTGAGCTGCACGATGTGCTTATGGGTTAACATCCACATGTGCGGTGGCTAATCCTCTTTAGCCTCATCACAGAACACGCTGGTTTCAAAGAATTTCAGCTTGTCAGGTTTTCGGCGAGTCAACATCTGTGACTCACGAATCGGACTTTCG…
LOC_Os04g56939	24.0018	LOC_Os04g56930	0.719171	LOC_Os04g56939	25.1647	LOC_Os04g56930	8.2108	LOC_Os04g56939	35.7049	LOC_Os04g56930	48.0295	Chr4	33946520	33947295	TGAATTGCTATGGACGAATGACGTTTATATATAGGAACCAAAAGTTGCATAAAACAATTTTTTTATTGACCAAGTTGCACGAGACTGCAAAATTATTGCCGTCCAGGTCAGTTTAATACTTTTGTAGAAGACTTTGCTTTGTCAATATGATAGCACTCCGTCTTTTCTATTTCGTGCTTACACCTTATCGATTAGATGGCAGCTAATCAGATGATATTCTGAGCAACTCGGGAGTAGTTTGCTTCGGAGGAACTCAACATCTCGTATACTTCGACGAAATTTCAACTGCAGTAATCAACAAAGAAATAGTTATCTATGACGCAGTGACTCAGCTCTTGTACACAGTCTAATGGCCTCTATCTGTAGGCACAAGATGTCTATTGGAAGTGTATACACTAT…
LOC_Os02g39390	1.27921	LOC_Os02g39384	0.22849	LOC_Os02g39390	17.8344	LOC_Os02g39384	0.691192	LOC_Os02g39390	10.2006	LOC_Os02g39384	41.6356	Chr2	23769165	23769390	CTACTCCTGAGCAAGTATGAGTATATATATAGCCAGTCGCGGCGGCTGCCTGGTTAGGGTTTCGGTGAGCCATCTTGGGCCGGTGAAGCCCATTTATATGGGCCGGAGGAGCCCATGTAGATGGGCCGTGTGTCACAACGGTAAGTCGGCGGCCCATCCAGAATCCGACCGTTGCACAACCCGCCTCGCCTTTTACGTCGTCTTCCTCTTCCCGATCCTTCTCTCT
LOC_Os01g37500	2.37263	LOC_Os01g37490	1.04122	LOC_Os01g37500	0	LOC_Os01g37490	8.42552	LOC_Os01g37500	0	LOC_Os01g37490	31.7753	Chr1	20951941	20952086	CTACTTTAAAAAGGGAGAATAAACATATGGAGAACCGCAGACCATGTGCAGGTCGCCTTGTTGTGCGGCATGGTGCCCTGTATGATGGAAAAAAGCTAGTGCAATAGGCTAGTTGGTGCATTCAGGCCAGATTTGAAGGATCCCAA
LOC_Os03g11750	0	LOC_Os03g11734	1.31783	LOC_Os03g11750	0	LOC_Os03g11734	55.4474	LOC_Os03g11750	0	LOC_Os03g11734	27.0561	Chr3	6142785	6143420	TCTCTCGGTTTGCCGATCTCGCGTATAAATAGCCCGTAAAAGCGCTCGCGCCGCGCGCGCTGGCGGCTTAGGGGACCCGACCCAGTGGAATACCCATCCATCTGTTTGGCAAAAACTTCACTCGTTATTTACATATCATCACTTAAATAATTATAAAAAATAAAAAATATATTAATATGTGATATATCACTTCACAAACATCATATTCAAATTCAACTTTTACATATCGTAATAAAAAAATAAATTAAACCACAACTAGTTACAGCAAATTTAGTTTCCTTGTTGTGATAGGTAGAAGTTGAATTATATGAATGTTTATACAGTGATATATCATATGTTAAAATATCTTCTTAATTTTTTTTATAAGATTTAAATGACATGTCAACAATAAAGCGGCAT…
LOC_Os03g05150	0	LOC_Os03g05140	0	LOC_Os03g05150	0	LOC_Os03g05140	0.0265241	LOC_Os03g05150	0	LOC_Os03g05140	20.3636	Chr3	2498898	2499203	TGCTCGGTTCTTCTGTTCCTCCCTTGTCCTCTACACTCCTCTGGCCCCTCTCTCTCTCTCTCACACACACTGTTTCTAGTTTTGTGTTTTCATTGCCTTGTTTGAAGCAATAGAGAAATGGAGGGAAACTTGTAGGAAGGTATATAAGAGGATGTCTATGATTAGGATTGGATTAATGCATTAATCTATGTGTTTGGAGACAATAAAATACTACTTTGTGGCATGCTAATGCATTGGTGTGCTAGTGTGTGTGTGTTGTTGTTAGTGTTAGGTACTGCATGGTTTAGTAGAGCCTTGTGGGGGCCA
LOC_Os11g04330	0	LOC_Os11g04320	2.64696	LOC_Os11g04330	1.041	LOC_Os11g04320	1.7987	LOC_Os11g04330	0.953214	LOC_Os11g04320	15.7517	Chr11	1800336	1801184	CAGGCTGCTACGGACTACAGAGAGGAGAATATATGTATCTGAAGGAGGCTGCAGCTAGTTGAGTTTGCAGGTGATTTGCAGCTTCCCGGAAACCACACACGTGATGCTTTCTTTTTTTGAACGAATCATGTGATGCTTTCTGATGCCACTTGGTCTTACATTCTTCTATTCTTTGCACTCGTGTTAACCATAATCGTTGTCCTTTTTTCCTTGGCACAATTGACTGCCAATCTGGTCTGACTTTGGTGATTTGCATCCATCAACTTTGATGATGGCCATTAACCACCAGCTCAGGACAATGCACTTTACCGTTTACTGGTGCGCTCTATGTCCCTTCCCTTTCCATAAACCATAAAGCACTAACTTGTCTTGTGTATTTGCATGTTCAACTTTAGGGCA…
LOC_Os12g32770	0.0289481	LOC_Os12g32760	0.731935	LOC_Os12g32770	0	LOC_Os12g32760	4.47085	LOC_Os12g32770	0	LOC_Os12g32760	13.6457	Chr12	19791483	19792032	TGCGGCTGGTTTGAGGCGGATGGATCCAATAAATGTGAGGCTGCAACAGCCTGTTTTTGTGTGTTTTTTTCGTAAGTAATTAGTAGTTACAGCCTCCTTCTCTCGTACTCCCTCCATACCCACAAAATAAGTCGAAACAAGTCGTTTAGGTCAAAGATTGTACTTACTAAGGAGTGATTAATTTGAGGCTATTCTTCCATGTCTGCCCCTATTAAATAAGGGTGCGGGTGCATTTATTTGAGAAGCAAACAGAGCTCAAATGGCTAGTGCAGCGAGGTTTAAAGGTTGAGTGCTTGGGTTTGATACTTGGTGGGCTCATTATTTTTTTTTTTCTGATTTTGCATGGCGCTTGTGTGCGTATTTTTGGGCGCGTATTTTTCGTTTTTTCGTCTGGGCACT…
LOC_Os02g53370	0	LOC_Os02g53360	0.0192391	LOC_Os02g53370	0	LOC_Os02g53360	2.44436	LOC_Os02g53370	0	LOC_Os02g53360	12.5642	Chr2	32668045	32668244	GGGGTGTTGGTTCCTTGGTTTTGGTTGGCCTTTTATGCCTCATGGATGGCATTTATTTATGGGAACCAGTAAGCACAATAGGAGTAGATTGGTGGTGCAGTTTTTACACTTTGCATATTTGCGCATTGTTGCCTTGATTGGCTTTTGGCCTTTTGGGTTTGGGTTGGTTTGGCTTTGGCCTAGTAGGAGATGAGATGAGA

## Sheet: constitutive promoter
seedling (+)	fpkm1	seedling (-)	fpkm2	callus (+)	fpkm1	callus (-)	fpkm2	root (+)	fpkm1	root (-)	fpkm2	promoter length		Chr	start	end	sequence
LOC_Os05g01270	146.83	LOC_Os05g01262	56.2891	LOC_Os05g01270	54.3599	LOC_Os05g01262	55.0707	LOC_Os05g01270	94.4723	LOC_Os05g01262	125.352	1000		Chr5	184800	185622	TTACATGGGCCCCCGTGAATACTATGCCCATCAGCCCATTTTACTACCTCCTGCCTCCTATGCGGCCCCCTCCCCTCTCTACCAAAAAAAAAATAATACCACCTCCTATTCTTATTTTTTAGCATTGTCCATATTTATATATGTGTTAATAGATCTAGACATATATGAATGTGAAGTCTTATAACCTAAAACTCAAGAAAAATATTTACTCAGGTCCTAGTTTTAAAAAATACTCAAAATACATATAAGGTTAACAATTAATTTATTCATCTAAGGGTTTAAAAATATGAATTGTTTATGTAGCTTACTTACCCAACATGAAAGTTTATATATAAATTTCAAGTTTTCACTTTTTTAAAAAAAATATTTTTGAGTTTTTTATGAGAGAGAAATTACTTA…
LOC_Os08g44450	130.813	LOC_Os08g44440	31.2787	LOC_Os08g44450	123.905	LOC_Os08g44440	30.9077	LOC_Os08g44450	117.005	LOC_Os08g44440	32.7148	250		Chr8	27963042	27963200	GAGATGCGCGACCGCCATATGTGGAATGGGCCCTTTATGTTTCGGCCCACGACGAAAGGAAGCCCACCGGCGTCAATCTCCACCGTCCGATCCGATCGGACGGTCGAAACGGCACAGAGCATGCAGCCACAAAAACCCTAGGTCGGGAGCACGCATCCT
LOC_Os02g42320	103.934	LOC_Os02g42314	43.5169	LOC_Os02g42320	128.405	LOC_Os02g42314	38.8086	LOC_Os02g42320	133.748	LOC_Os02g42314	78.6211	250		Chr2	25454110	25454224	GGAAGACGACGTGACGGGGAGGTGGGTGAGTCATGGGCTGACCCAATAACAGATGGGCCAGATTTCCGGCCCAAGACCCACCACCTTCTTGCGGAGCAATCCATCCATCCAGTCT
LOC_Os08g03390	102.666	LOC_Os08g03380	22.0293	LOC_Os08g03390	126.012	LOC_Os08g03380	29.783	LOC_Os08g03390	56.8699	LOC_Os08g03380	24.4159	250		Chr8	1584989	1585126	GGTGGGGTTGGGCCCCACGCGACCCCTCATGGACCCGAACGAGTTAGGCCCAACATCATAATGGGCCTACTGGGCTTTCGGCCCATGTTAATGGCGGTAGCCGCCGCCGAGGGGGTATACGTAGTAGGGGGCCCAGCA
LOC_Os10g27190	84.1944	LOC_Os10g27180	2.30622	LOC_Os10g27190	231.037	LOC_Os10g27180	4.37327	LOC_Os10g27190	313.024	LOC_Os10g27180	1.48307	250		Chr10	14330476	14330689	CGACGAGCCAAAAAAAAAAAAAACTCCCACGGGGCCATATACTGGGCCTTGCCAGCCCAAACCCTTCCGGCCCAAAAGGCCCATCCGCGGAAGCCGAATCTCCATCGAACGAACTCGACCGTCGATTCAGATCCGACGGCTGAGATCCCACCCAAACCCTAGCCCCCACTCCGCCGCCTCCCTTATAAATAGCTCCTCTCTCCCTCCTCCCCCA
LOC_Os04g56646	79.0244	LOC_Os04g56640	24.9816	LOC_Os04g56646	81.848	LOC_Os04g56640	26.4165	LOC_Os04g56646	118.71	LOC_Os04g56640	22.9704	250		Chr4	33777349	33777470	CGATCCAGTGAGCTTCATCTGGACCGTCCACTTGAGATCGAACGGTTTACGAGGCTTCAATCCGAGTTCTTTTCCGTTTCCGTCCCTCTATTAAATCCTTTTTTCGAAGAGGCGCACCCCTA
LOC_Os06g05660	78.0222	LOC_Os06g05650	28.8522	LOC_Os06g05660	130.111	LOC_Os06g05650	26.7601	LOC_Os06g05660	98.5706	LOC_Os06g05650	52.5775	500		Chr6	2557663	2558015	TGGATCCGAATCCTCCGCTGCTCATGCTGTAGCAGACGATCCGAGCCACTGCTCCACGATCCAACGGCTGGGACTGATGCCACGTGGCGATTCAGGACGAGCGGCCCACTCAAAGTTGGGCCGGAACGGGGACAGACGCTCGCGTGCAGCCCACATTAAGGTTGGGCCGAAACGGGGAGTGCGGCTCATTTCAGGAGAGCCCTTCATCTTTCGAAGTTTTAAATCTAAGCCCACGTCAGGGAGAGGTACTTTCCTGGAAGTATTATCAGGGAAACCCGGGGGTGTAAACGAAAAGAGAGTCACGGACATCTCGCGCGAGAGATGCTTCTTATACCCAAAGGAGGCTAGGGTTT
LOC_Os01g08970	75.5596	LOC_Os01g08960	15.4571	LOC_Os01g08970	100.23	LOC_Os01g08960	29.4343	LOC_Os01g08970	64.9781	LOC_Os01g08960	39.202	250		Chr1	4497627	4497719	GAAGAAGAAGAAAAAAACGAAGAGCTCCACTGTCACGTGGGTCCCCACAACGTGGAATACTTTGTCTCACTGAGCGGTGGGCCCGGGCTGTCA
LOC_Os04g20220	63.8701	LOC_Os04g20210	5.95076	LOC_Os04g20220	50.8067	LOC_Os04g20210	9.0199	LOC_Os04g20220	89.9732	LOC_Os04g20210	3.34228	1000		Chr4	11271570	11272494	CGGGACGACGCACGCGAGAGGCACCTGAAGGGGCGAAGCAGCTAGGGTTGGGTGTGGGCTAATGAAATCTAAGCCGTCCGTTCCCGATCCGACGATTCCACGGGTGCGGAAGGGCCGCCACTCGGGACACGTCAACACCCAGATCGACCCTACGGTGAGATCGGATGGTGGACAACAGCGGGGACCGGCACATAATTAACTGAAAGCGCAGGTTTTTTTTTTTTGCAAAAATTGCTAACGTGGCGCTCCTAATCTTCCAGCGATCCCATGGCTTTTAAGTAAACCTATATGCCACTCTCTATTTTTAAATATTAATGTTTAGACATAACATTTGACCATTTGATTTATTAAGAATAGTGCAAATATGAAAAAATACAAGTAATTAAAACGCTGTTGATA…
LOC_Os01g01420	63.5181	LOC_Os01g01410	12.1799	LOC_Os01g01420	24.0389	LOC_Os01g01410	33.9799	LOC_Os01g01420	18.7983	LOC_Os01g01410	8.06063	250		Chr1	209606	209771	TGGGAGGAAGCGGTGGTGTGGTGGGGTGGGGACTACCACCATTAATGCAAATGGGCTATCGGCCCAACATACTCCATTATGGGCTTCTGTGGGCCTACTCCTCGATTCGTTTGCGTTGCGGTGCGTCGCGTCTTCCTCCTCCTCCCGTCTTCGTTGTAGTAGCTTG
LOC_Os08g39080	62.7243	LOC_Os08g39070	20.4101	LOC_Os08g39080	36.2473	LOC_Os08g39070	27.2624	LOC_Os08g39080	32.3399	LOC_Os08g39070	17.1906	1000		Chr8	24684529	24685246	TGGGTTGTGCTTAGGTTTCCTTCTCGGGCTTTGTTGTACGTATGCGTCTCGTGTTGGGCCAATTGGGCTTACTTGGGCCCCCATGGGCTTAGAGGAAATCCTTGTGCTGGTACAGTGTATTCCGCTCACTCCCTCGGAAATTTCGTACCCATATCTTACTATTTAACTATTCGTCTTATTTTAAAAAATAATTATTATTATTTATTTATTTTATTTTTGACTTACTTTATTATTCAATGTATTTTAAGCATATTTTTTCGTTTTTTATATTTGTAAAAATGTTTTGAATAAGATGAGTGATCAAATAGAATAAACAAAATGTCAAAATTCATGAGGACAAATTTACAATCTACAATATAAAAAGATCACCCAATATCGAATCTCTGATATTCTACGGGA…
LOC_Os02g30630	59.977	LOC_Os02g30624	57.968	LOC_Os02g30630	228.686	LOC_Os02g30624	49.2203	LOC_Os02g30630	36.1373	LOC_Os02g30624	82.0776	250		Chr2	18235800	18236025	CGCATCCGACTTTGAGATCGATTTTTTATCGGGTTCTGTACCCTCCACCCGTTATTGGGACTGACCCACCTGTCATCCTCATCCAATCGACTGACACGCGGGCCCAGATCGACCCCGACGTGGCTGTGTGTCATCCTATCCCACCGACATATGGGGCCCACTGTGACGTGGCCCCACACGATCCCATCCGAGCCACACATCGCCTCACGCTGCGTCACCGCGCGCG
LOC_Os06g05110	58.9582	LOC_Os06g05100	19.2328	LOC_Os06g05110	42.4783	LOC_Os06g05100	43.0317	LOC_Os06g05110	18.8114	LOC_Os06g05100	23.8576	250		Chr6	2256639	2256854	CATTAATCCGAGCAGAAAAGGGGACGATGATTAATTTGACAGAGGATTAGCTACTAAACTAATCACGTCTCTCCTAATCATTCATTATTCGGTTAACTTGTTCGTCCGTACTCGCGGGGCCCAACTGCCAGTGGCACTGGAGTGGTTTGCTCGGGTAAATTTACGAGATTGCCCCTGGGATGAGATAGAGACGAAGTGAAAAAGAAAAAAGCTTCG
LOC_Os02g09140	58.3546	LOC_Os02g09130	20.6988	LOC_Os02g09140	99.6221	LOC_Os02g09130	18.6525	LOC_Os02g09140	176.277	LOC_Os02g09130	19.0124	1000		Chr2	4689703	4690518	AGCGGGTTCAAGGAAGAACGAGATGCCGAAATGGCGATTGATGATTCCTTCTTGGCAACGCCTTTTTTGTTTTTTTTTTCAGATTTCCTTTGCTTTACTCGGTTCGGAAAGTTACCACGAATGTAGCTTTTGTTCAGTCATATTTAAGTTACTCCTCTCATAAATAAGGTTGTAATTCTACTATATTGTTGAAGTTTTATAATCATTTATTTATACACTTATCACAATTAACTTAGAAAAAAAAGTATGAGCATTACAACAGGTAAAGACGTTTTCTCAATAATACAACAGTTATTAAGAAGATGAGCAATAAATTAAAATATTAAAATCGTTATAATACATTATAATTGAAAAAGTTAATGAAAATACTTCCTTGTGATTTTATAGTCAGAAAGTTCA…
LOC_Os03g57100	57.6087	LOC_Os03g57090	4.84707	LOC_Os03g57100	67.5292	LOC_Os03g57090	7.71379	LOC_Os03g57100	91.3738	LOC_Os03g57090	4.63683	250		Chr3	32554338	32554538	CACAGCTCTCTTCTGGTGGGCTTTAGCCACATACAAACAAATGGGCCCAATTGCAAGCCCAATGGGCCGAGAAAAAAGCCCATCGTCAGCTGGGGATGGTTTCTGACCGTCCGATCAAAGATGGACGGTGGAGATTCACCCATGGCGGACGCGTGGGGAGCAGGGAGAGGTATTTTGGCTTCTCGGGTTGTTGGGTTTCCG
LOC_Os05g27950	55.8308	LOC_Os05g27940	158.994	LOC_Os05g27950	36.5448	LOC_Os05g27940	307.365	LOC_Os05g27950	93.3933	LOC_Os05g27940	248.665	500		Chr5	16306135	16306507	GGCTAGGGTTTGCGTTCCGAGCTGCTTATATACCGTCCTGACACCGATGGGCCTTGCTGGGCCGCGACAACGAAAGCCCAAGCCCATCTAGCGCCCCGAGCAGATGCCACGTCACTTTCCCTCTTGAAAAAAAATCCGGGGGTAAAATAGATGCCACGTCACTCTCGTCTCCCCCCTCGTCCTCCTCCGCAATCATCAGCTGTGGCCTCGAACTCGTGGGCAGGTAGGCCCGGTCCACGAACCACCGCCCGCGTCACGGATCTCGAGGCGCCGACGAACGGAGAAGATTCACTCGGGTCCATACACCGGGTGCACGCGCCCCCCGCCGCACGCACGGCTCACTTGAAGAGAGGAGAACCCGGCGGGTGGGTAG
LOC_Os02g35600	54.0836	LOC_Os02g35590	37.5123	LOC_Os02g35600	63.2212	LOC_Os02g35590	37.8368	LOC_Os02g35600	16.7006	LOC_Os02g35590	26.124	250		Chr2	21413683	21413884	TGACTCTTCTCCGTGGGCCACGAGACAAAACTCTAGAAGAGCCCATCAACCGCCCCGACAGGTGGGCCCCACCCCACCCAGGGTGGAAACTGGGATTTCGTTTTCGTGCTAGCCCCCTGTAATTTTGTTTATTTGCGTTTAGGTCCTCGTCTGGACCTGGCTGCGATTTTGCCCCTCCTCTCTAATCCTCTCTCGCTCTCCA
LOC_Os01g54910	51.8684	LOC_Os01g54900	3.46284	LOC_Os01g54910	45.2954	LOC_Os01g54900	5.20626	LOC_Os01g54910	42.6166	LOC_Os01g54900	4.31631	250		Chr1	31575611	31575708	TACCCAGGCCTGTGGTCAGATGGGCTTTTATACATTTGGTAAACTGTCGCAGTGACACGCCCGAATAAAACCCTTGGCCGCAGCCGCCTCCCTTTCTC
LOC_Os03g59170	49.6733	LOC_Os03g59160	5.27042	LOC_Os03g59170	19.3889	LOC_Os03g59160	9.5398	LOC_Os03g59170	19.9439	LOC_Os03g59160	6.16587	1000		Chr3	33692248	33693108	TCGCGGCGGCGGGCAGCCGGGAGTGGGGGAGTTCGCAGGTGGCGGGCTGGCGGCGAGGAGGCGGAGGAGAATGGTGAGCTGCATGTGCAGGTTGGGCTGTGGGCGTGGACTGGGCCGCTCCTAGAATATGGGCTTAATTTAGGCCCATGTATTCTGTGTGGACTTACTTTAGGCCCACGTTGAGGCACATGTGATTACCTTTTTTTTTCTTTTCAAAATTCACGAATTTATCAGAAGGATTTTTGCTATTGATAGATACATCGTTTATTACTGAAAGAATAATTAGCAGTAAATACGAGCACACGCGTGTCAAGTTTAAAACTAATCCGTGAACAGGCTGTATCACTATAAATTTAACATATTGTGCTACGCTCAATATATCGTTATTAACACTATTGT…
LOC_Os01g12880	49.0663	LOC_Os01g12870	24.7829	LOC_Os01g12880	54.1868	LOC_Os01g12870	49.6347	LOC_Os01g12880	59.8382	LOC_Os01g12870	25.4412	250		Chr1	7128912	7129149	CGCCTCCCCGCTCCAGGTTTTCGTTTTTAATGGGCCTCAGTGTTTCGGCCCACGTAGAGTATGGGCCAAAATGGGCCTGGTAGTGGAGGCCCACGTTGAGGGAAAAGTGACAGTTATGATGTGGGGGACAGCTCAGATCCATCCGACAAGCCGCCACCTACCAAACGAACTCGTTAACTTTCCTAAAAAAAATAAAAAAAATGATTTATTTATTCATTTTTATTTTTTTTGGGAGAGC
LOC_Os10g35000	46.0072	LOC_Os10g34990	0.559689	LOC_Os10g35000	27.2994	LOC_Os10g34990	1.97526	LOC_Os10g35000	34.3126	LOC_Os10g34990	1.26371	250		Chr10	18666979	18667175	GTGGCGTGTGCCCTAGGTTGTGTTGGTCTCAGCTGCGTGGCGGACTCGTTGGGAACGACAAGTATAGGCGAGGCTCGTCGACGTGGGAAGGGGTGGTCCGTCCGATCTGAATAATCGGACGGTGGTGATCGAGTAGAGTCCGGTTCGAAACCGACCCGGAGACCACAAGGCCCGGCCCAATTTGGTTCGAGCCTTCG
LOC_Os02g56990	44.8943	LOC_Os02g56980	8.06576	LOC_Os02g56990	129.044	LOC_Os02g56980	11.081	LOC_Os02g56990	174.358	LOC_Os02g56980	7.61026	250		Chr2	34917986	34918111	TGGGCCTAAGTTGGGAATAGCCTAGGTGGGCCTTGTCTGCTTAATAGGCCTCATCTACTTAGTGGGCCAAAAGGCCTACATGCTTTTTCATTCGAAGGCCTATATGTTAGTTGGGCTTGACCTCCT
LOC_Os02g57510	43.446	LOC_Os02g57500	12.0959	LOC_Os02g57510	52.8782	LOC_Os02g57500	10.8476	LOC_Os02g57510	51.2675	LOC_Os02g57500	9.87802	250		Chr2	35233962	35234126	TTCTGTCTGCTCGAGATGTCCTAAATTAATGGGCCTCAAACTAATGGGCCTAGTTGGTCTGCTATCCAAATTGAGATGGCCCATAGCCCATAGGGGAGAACTATTTATGAAAATACTCTTGGAGTTGGACTGAAATTACGCGCCTGCCATGCAGCAAAACCTCCA
LOC_Os09g29380	43.0014	LOC_Os09g29370	7.53065	LOC_Os09g29380	36.072	LOC_Os09g29370	9.7205	LOC_Os09g29380	77.5524	LOC_Os09g29370	3.6773	1000		Chr9	17834916	17835905	CGCGGCGGCGGCGGCGGCGGTGGTGGTGGAATTGGGGTGGAGACGTGGAGTGGATTGGTCGTTGTTGTTGGGTTTGGTAAAGGTTTGGGGGGGAATGCGTGGAGGTGGAGCTGGAGAGCACACACGCTACGAGTGCCAAAAAATTAAAGCACAGAATGACCTAATCTTTTGTATGCAGTCACTGATACTGTGGGTCCAGATTGCCAAGACACAAATTGGGGCCCACTACTCAGTGACAAGCAATCGGTTTTGCTGTAACGTATGGTCGTGCACATAGCAGCAGGCGGCGACCTCGGTTTACGGAAAGTCAAAGGCGATAATCCTAATTTTGAATGGAAACACTGCAGGCGAAAGGAAAGCTGAAGGAGTTATTCTCCCGTATCTGTAGAACGGCAGTAG…
LOC_Os01g06460	42.4772	LOC_Os01g06454	5.88919	LOC_Os01g06460	59.9247	LOC_Os01g06454	7.04625	LOC_Os01g06460	48.9537	LOC_Os01g06454	6.59207	250		Chr1	3044348	3044483	CTTGGGCTGGGCCGGCTGGGCCTTTCAAAACCAACTCACTGGAATACGTCTTCTTCCTAGAAAATACGCTTTCTAAAGCAGACGACGCTCTTTGGGAGTCGCACGCTTTCACCCTCTTCCACCTCTCGCCTCTCTC
LOC_Os03g11990	41.5661	LOC_Os03g11980	9.24486	LOC_Os03g11990	33.4857	LOC_Os03g11980	9.82592	LOC_Os03g11990	42.8844	LOC_Os03g11980	3.14784	250		Chr3	6282712	6282854	TGAGGGATTCAGTTGCTTTGACTTTTCTCCCCTCATATCGTTCGTGATCGAGCGAGGTTGGTGGCGACTCGGCGTTATCCGCAACACGTGGAGCAAGACGGCCCATGTACTACTCAAGGCCCGTAAAGGCGGCCCATGTTCCA
LOC_Os03g59710	40.6039	LOC_Os03g59700	30.5127	LOC_Os03g59710	62.3776	LOC_Os03g59700	40.5067	LOC_Os03g59710	43.2538	LOC_Os03g59700	40.351	250		Chr3	33998683	33998808	CCAAGATTCGTGCCACGAAGCTTCGAGACAAGATGACTCGGATTCAGCACTGACATGTGGGGCCCACATGTCGGTTGCCTAAGTCGGCAACCTCCAATAAGGCAAAGGAGAGAGAGAGAGAGAGAG
LOC_Os02g46130	40.2177	LOC_Os02g46120	1.22125	LOC_Os02g46130	44.1167	LOC_Os02g46120	3.58721	LOC_Os02g46130	57.5197	LOC_Os02g46120	1.36467	250		Chr2	28113427	28113604	CGGATACCGCCTACGGGAGAGAGAGAGAGGGGATAGCCGCTCGCACGTGAGGCGGCCGCACACGCGGGCTGCCAGATGGGCCACCGCATGCGAGGTGTCACTCGCGCGGTGCACCGCTGCACCATCACCGCCTTCCAGTCTCCATGACCGATCGGGCCCACTCTTGGTCGCTCTACCT
LOC_Os03g56410	37.0494	LOC_Os03g56400	3.79653	LOC_Os03g56410	42.8574	LOC_Os03g56400	5.51652	LOC_Os03g56410	26.425	LOC_Os03g56400	2.84835	500		Chr3	32153382	32153881	TCAGTGGGCCGCACGGCCCACGGGCTTAATAAAGTAGTAGTCCTAGTAGTAATAATTGGTGTTAATTTTAAACTAAACTATGTACAACTACTTATACAAATACTTCGTATATTTAAGTATTTATATCACAAAACTATATATTTTTCACTAAATTTTTCAAGATTTAAAACATCCTATTGTAAAACTGCAGACATCTAAGACCATTTTTACCACAAAACCACAGCTTTTATAACTTCAAATAAATAATAGTGCTATGATCTAACTTTAGTTCTTTCTATAATTTTATCACTAAATCTGTATTGTATTTTATGATATCTTAAATTTATCGAGCGTTAAATCTGTATTAACATTCTTAAATGCGTAGTTTTTACATCAGTTTGTCAAATCAAATTTACTCTA…
LOC_Os03g18510	34.3719	LOC_Os03g18500	6.63545	LOC_Os03g18510	52.3904	LOC_Os03g18500	14.1036	LOC_Os03g18510	68.7614	LOC_Os03g18500	22.08	250		Chr3	10372608	10372800	TGATGCCCTCGCGTGACACGCACGAGCTGCCGCCTTTGCCGGTGCCGGACACTGCATTACGCCAAACGTAAAGCTATTACGTATTATAGAAATACGCAAACGATCTCTAGTTACGTATTATGTCAAGGGAAAGGCGTATCGAGATTCGAGATGAGACGTGATACGATACGATACGAGAGAGAGACCAGACCAC
LOC_Os04g51780	32.9562	LOC_Os04g51770	7.68659	LOC_Os04g51780	26.4411	LOC_Os04g51770	13.1149	LOC_Os04g51780	32.9078	LOC_Os04g51770	5.4704	500		Chr4	30681800	30682174	GGAAGAGTCGAGACGGAGAAGAGGAGGAAGAAGTAGAAGAGACTCCCCTAACTATGTGCAGTGTCACTGACATGTGGGTCATACAAAAGTGGGGCCCACAAGTCAGTGGAACAACTGCAGACCGCACAGAGTGAAGGGATCTGTTTCCCGGAAGAAGAAGACGAAGAAGATATATCCGGTGGGAGATGGGCCCACATGTCAGTGACCAAATGGATGGCGCTTGCTATGGCTGAAAGGGTGGTCCCACCGGTCAGTGGCTATTAGGGAGAAATTGGTCAAGCGACGTGAAAGTCTACCCGGCTCCCCTGATCGGACGGTCCGGGTTCTTCCAGTGACGTGGATTATGGAATCTGGGCCGTCCATCCACAGAAGAAG
LOC_Os06g04399	31.116	LOC_Os06g04390	28.6039	LOC_Os06g04399	31.3323	LOC_Os06g04390	19.2732	LOC_Os06g04399	18.9575	LOC_Os06g04390	15.5632	250		Chr6	1880339	1880536	CCTCTCGTCTCGCCTCGACTCGCCGGGATTTCCCGAACATTCTGGTGGTCGAAGGCCCACGACGCGATGCGAGGAAGCGTCCAGACCAGACAGGGCTCACACTGGGCTTGGCCCAACACAGCCCATCCTGGTGGCGGACGTGTCCCCGCAAATTAAACGGAGTTGATAAAAACTACTCCCGTCCCCCCGCATTGACCT
LOC_Os06g50890	30.7262	LOC_Os06g50880	9.93091	LOC_Os06g50890	50.3811	LOC_Os06g50880	13.0531	LOC_Os06g50890	23.7221	LOC_Os06g50880	8.55989	500		Chr6	30779652	30779924	TCTGGGCCGTCCAATGTCCCAACCTCAACGGCCCATATTCCGTGTGGATCTGGTGGGCCTGGGCCTCACGCGTTCACGGCCCAACTATTCTCCCCATCGCGGGCGGCGTGTACAAAAACCCAAAGAGAAAGCATCAGCGGAGCAGGTTGGAAGCGGAGACCGAGAGAGAGAAGCAGCACCCAAACCCTAGCCCTCCCCTCTCCTCCCGCACGCGCGCGTCGGCGCCACCACCGGGAGCTCCGCCGCCGCCGCCGCCTCATCCGCCCCGTGCCA
LOC_Os02g02360	30.5022	LOC_Os02g02350	22.953	LOC_Os02g02360	40.7197	LOC_Os02g02350	24.947	LOC_Os02g02360	18.6299	LOC_Os02g02350	20.5888	500		Chr2	785676	785941	GAGGGAGAAGTAGCGGTGACCCCATATATCCTCCGTGAGCGGGTGCATCACTCGAGTCGAGCCAGGCCGAGCAGCGAAGTCCGTTTCCGTCGGGCCTTGGGCCTGGCTGAGGGGCTATTTTTTGCATCCTCGTGGACAGGCTGGGAGGCCCGGCCCGAGCAGGCAACCAAAGAATAAGTTCATTTTGGGTCCCTCTATTTGTAGGTCAGTCTGATTTTCGTCCCTTGGTCGCAAACAAATTTGCATGGACTGGTGCGGGCCAACCA
LOC_Os10g37430	29.5927	LOC_Os10g37420	201.524	LOC_Os10g37430	21.4917	LOC_Os10g37420	114.836	LOC_Os10g37430	23.88	LOC_Os10g37420	98.3932	500		Chr10	20031250	20031594	TGCGCACCCCGACCCGAGTCCACCGTTTACTTGCTTGCCCATGTGGTTTTACCGAAATACCCTTCGTTCCCTGCCTACTACGCAACGCACGGCTGCTTTGGGTAATTGGGTCCGGCCCATTATCATGCCTCGTGGTCTCTTCCTCGCTCTGCACCAGTGTACCGTACTACTCGACAAGTGGTTTTACCCAAATACCCTTCCCTTCCTCAGCATGGCTGCTTCTTATGTGGGCCTTCCGTTGGGCCCGGCCCATCGGCTCGCCTCGTGGTGACGTAACCGTTGACACGTAGGCGGCGGCTTCCCCTACCTCGGAGTCAGTCGTCTCCTCCGCTTTTTGCTTCGCCA
LOC_Os02g02750	28.7357	LOC_Os02g02740	2.00482	LOC_Os02g02750	18.0487	LOC_Os02g02740	5.0574	LOC_Os02g02750	46.4201	LOC_Os02g02740	2.83055	1000		Chr2	1039710	1040528	CGGGAAGGAGGAGGCTTTTGGCCCATGAGATATATTATTGGGCTTTCGTTTAGTGGGCCGTATTTGGGCCAATGGAGTTTGTTGGGCTTTGCATTATTGGGCCGTGGTCCCTGCCCATGTATGTCATGTCAGCCTTGTACTGGTTGGGCCAGATTGAATATTTTTGGGGGGAGGAGGGGTGAGAGTGGAAAATTGCAAAGCGTGTGGCGCGTTGACCGGTTGACCCCACGCAGGTGGGACACGGGACGGGAGAGGCGCGTGGGAAGAGGGGAAGACGACGAGAGGCGAGCAACACGATGACATAATTTTATAAACCACTCCACTTGCACACCACCAAAAGTGACCAAACATAGGCAACCTTTGTTTCAAAGTTAGTTTATATTTTATCTGGATTACATT…
LOC_Os08g23110	28.7028	LOC_Os08g23100	17.0747	LOC_Os08g23110	23.3928	LOC_Os08g23100	9.26966	LOC_Os08g23110	34.8384	LOC_Os08g23100	23.7804	250		Chr8	13919786	13919925	TGAGGTCAGCGAAGAATCTGCTCTGGGCCCGCTTGTCGGAGGGAGAGCTCCGTTAGCGTTGGGCCACGGTGAGTACTGCGGGGCCCACTTGTCGGTGACGCGAGCCAGGTCCGGAGCTCACAGATAAAAACCCTAGTGCC
LOC_Os01g49680	28.5803	LOC_Os01g49670	12.9025	LOC_Os01g49680	35.638	LOC_Os01g49670	15.6743	LOC_Os01g49680	23.6785	LOC_Os01g49670	11.7328	250		Chr1	28545424	28545584	TGTCCGGTTCCCTTTACGCCTCTGGCCGGCTGAACCGTTTGATCGGTCTTCCCATCGGACGATTTTGCCCCTGGGCCCACTCGTCAGATTTAAGAGACAGATAGAGGACTCCAGAATTCCCAGATCGATCGATAAAGCATTTCCCAGCCCGAGCGGGTCGC
LOC_Os07g01550	28.0641	LOC_Os07g01540	2.63588	LOC_Os07g01550	8.33647	LOC_Os07g01540	2.85723	LOC_Os07g01550	16.7492	LOC_Os07g01540	2.75236	250		Chr7	343722	343926	TGGAGGGGAGGAAGAAGAAGGGAAGGGAATATCCTCCGCAGCCACAAGGCCAGATGCCATGGGCTCATATATGGGCCATGGCCCACAATCCCGTCCATCCGGCCCGGCCTAGCCCAGTAACATCTTCCCTTCTGCTTCTCTCGGTCTCCTCCTCATCACCAGAAAAAAAAAGGGAAATAAATAAATAAAACGAAGAAACACTTCC
LOC_Os02g39300	27.0972	LOC_Os02g39290	4.75258	LOC_Os02g39300	42.6752	LOC_Os02g39290	3.50843	LOC_Os02g39300	18.8042	LOC_Os02g39290	4.94178	250		Chr2	23729128	23729249	TGGACTCATGGGCCGCGTGGCCGTCCTTCTGTAGCCCATCCAGCCCATCTGGACCGTGCATCGTCGATCCGACGGCCCGTGGAGCGAAAATGGATACGGCACGGTGTGTGGGGGTGTGCTTA
LOC_Os07g28820	27.0478	LOC_Os07g28810	0.0663761	LOC_Os07g28820	24.323	LOC_Os07g28810	0.20079	LOC_Os07g28820	13.0661	LOC_Os07g28810	0.0562384	250		Chr7	16870353	16870468	CGGATTGGAAGAAGATTTTATACCCCCGAGATTTTTCGGAAGTATCCGAAAATTTTCGGATGTACCGTTTTCAACCTCTAAAAAAAGAAAAACGTTTTGGCATTCTCTGTACTTTG
LOC_Os11g43620	25.7193	LOC_Os11g43610	10.9517	LOC_Os11g43620	38.1152	LOC_Os11g43610	11.6471	LOC_Os11g43620	54.0812	LOC_Os11g43610	16.9714	500		Chr11	26312789	26313077	TCTTTGGCCAGCAGTTGCGCATCCATTTATAATACGTCTCCTACTGGAGGTTACGTAAACTCAGAATTCCGCCTCTTCCGCCGTACGGCCAACGGGCCAAGCAAAGAGTCCAATGGGCCGAGAAGAAAATGATCCAGCAATCCGGGCACAAATGAGGCCCAAACTACGGAGCTGGGCCGTGCAGGTCTTAAATGGGCTGTGATTTCTCACAGAAATTGTGAAAGCCCATGAGAGACGCTGGATGGCAAATTCGTAAATATATCTCGTAAACTAAAACCCTACACCACCA
LOC_Os01g73570	25.6948	LOC_Os01g73560	35.4091	LOC_Os01g73570	26.9689	LOC_Os01g73560	56.0608	LOC_Os01g73570	52.1593	LOC_Os01g73560	23.5215	250		Chr1	42621727	42621831	GAGAGAAAAATACCCTAACCTAACAAGGGCGATATGCAGCTGACATGTGGGGCCCACTGTCAGCCTCCACGGAGTATTTCTCTCTCTTCTCGTTAGAGAGGGGGG
LOC_Os02g05365	25.2813	LOC_Os02g05360	8.98147	LOC_Os02g05365	21.8865	LOC_Os02g05360	17.0147	LOC_Os02g05365	7.51015	LOC_Os02g05360	10.3624	500		Chr2	2577069	2577378	CAAGGGCGTGAACGATTAGGAAAGGTATACTCATAGATTACTTACTCGTGGGCCGTATCCTAATCCAGCATCGCGTGTTTGGCCCACCACACTCGTGGGCCGGCCCGGCTGGAACGGGGCCTCGTAGCAACAGCTCTGACGCACGTGACCTCTCTTTCTCCTCGAGCGCAGCTGCGCAGGTCGACGACCCGGGCTCCGCCGCCGCCGCCTCGCCTCGCCGCCGGCGCGCTCGCTCGCTCGGCTGGTCCGCGTAGTGGGCTGCCTTCCATAGTCGGCTCTGGAGGAGTTTTGAGGGAGGGAGGCGCAGGCA
LOC_Os01g51380	24.9749	LOC_Os01g51370	14.3795	LOC_Os01g51380	20.7317	LOC_Os01g51370	12.6688	LOC_Os01g51380	86.8361	LOC_Os01g51370	9.17758	1000		Chr1	29536165	29536683	AGGAGGGATGGGGATTGGGGAGACGAGTGGATGAGGATGCACAACTGCACAAGCAAGCAGGCGGACGGCCAGATCATACCAGCTCTCAAAGATCCAACGGCTCACGCATGGCATGGAACTGTTACCCTGTAGCAGAATGCAGCGTTCTCGCGTAGGGTGTTACTGTGGGCAGGAAAACTAAAGATTTAATATGATATGATATGATATGATATGCACGCACAGAAACCGTATAAAACTCTTATGTGCATATGGGCCTAAGGCCCAAAATGGTGGTTAACGTTGGGCTTCAAGCCCAACCAAAAGCCGAGGAGGACTCCGAGTCTCCGACTAGGCCTTGGCCATGCTGTAGTCTGGACGGCGGTGCACGTTGGCCAACGTGCCCAGACGCTTCGACAAGGT…
LOC_Os03g63680	24.916	LOC_Os03g63670	11.0211	LOC_Os03g63680	70.3766	LOC_Os03g63670	13.4539	LOC_Os03g63680	39.4413	LOC_Os03g63670	6.78983	250		Chr3	35968404	35968492	AAGAGGTTTCTGGATCCGGATCCAATAAGAAACCGCCTCCCAGCTAAGGCCTGGCCCATATCGGCCCATGTGGTGTAAGTTTAGGCCCG
LOC_Os04g33480	24.5798	LOC_Os04g33470	10.4586	LOC_Os04g33480	29.5035	LOC_Os04g33470	14.7229	LOC_Os04g33480	19.4212	LOC_Os04g33470	12.3967	250		Chr4	20249961	20250089	GTAGAATTCCAATTTCCAAGTAGCCCAGGGAAACAAACGCACCGTCCGATGATGGTGACAACACGATCCTGACCGTCCATCCTGATGCCAACTCCCCTCTTCGGCTCCTCCAATCCTCTCCAGTGCGGC
LOC_Os01g13730	24.4212	LOC_Os01g13720	4.94075	LOC_Os01g13730	76.159	LOC_Os01g13720	12.8991	LOC_Os01g13730	36.1075	LOC_Os01g13720	19.1762	250		Chr1	7678869	7679030	TCCTTTCGTTTTTCCTCCTGCAGTGGCAGATACTGTAATTTTGCGTGATTCAATATGGGCCGTCTATTTGGGCCGAGTTATTTGGGCCGGGTTTTTGGTTTCTTCCTTTTTTTTTCTGGGGTTCGCTTCGAAGCCTCGGCCTCTTTTTCGCTTCCCCCTCCC
LOC_Os02g20940	24.0645	LOC_Os02g20934	44.3619	LOC_Os02g20940	19.9507	LOC_Os02g20934	20.5058	LOC_Os02g20940	27.7846	LOC_Os02g20934	15.546	500		Chr2	12382343	12382696	AGGGTTTCAGGGGAATGGAGAGGATAGGATAGGGATGTTCTCTTTTGCAGAAAACACACTTATTTCCCTTTTTTCAGAGCGCGGTCCTATATCTAGAATTTTGTCTCCTTCACATAGTATATACCAAGACATTGAGGGCTGTTACGAAAGAGTACAAAACACAGGAACATAGGGTGAGGGACGTAAGAGTAATTATCAAGTTAATCGAGGACTTTTTTACAAGATGACCAGTTCCAACGCAGGGCGATGTGGATACCACCAGAAGCGAACACGCCAGCCAAAAAACCGCACAATCGCTATGGTGCGAGCATTCTGCGATGGTTTTAATATCTCCGATGCACATCTCAAACTTTG
LOC_Os06g04660	23.7205	LOC_Os06g04650	31.5475	LOC_Os06g04660	22.0534	LOC_Os06g04650	18.9651	LOC_Os06g04660	13.7241	LOC_Os06g04650	28.8725	250		Chr6	2030306	2030467	CGGACGGCCAGGATTATCCGGATACCAACAACTAGAGCACTAGCGAGGTGGGGCCCACACACCAGCGAGACCGTCCGATCGTACAACGGACGGCCAGGATTATCCGGATACCAACAACTAGAAGCTAGGGGTACTAGTACTAGTTATCACATCGAGGCACAG
LOC_Os05g33260	23.4082	LOC_Os05g33240	60.7149	LOC_Os05g33260	36.3781	LOC_Os05g33240	55.7555	LOC_Os05g33260	23.6312	LOC_Os05g33240	89.676	250		Chr5	19490592	19490677	TCTCTCTCGCGAGAGGCAATATTATTAGCCCTGACGAGGCGTTCGAGCCGTCGGATCAACGCCCCTGTGCATATCCTGGCCGTCCA
LOC_Os03g58160	22.4414	LOC_Os03g58150	67.2478	LOC_Os03g58160	21.2397	LOC_Os03g58150	58.245	LOC_Os03g58160	7.74169	LOC_Os03g58150	89.7455	500		Chr3	33105443	33105828	AGTCAAACATATTTCCTTCGTGGGTAAGGTATATACGGTATCCGCTTATATTTTCATTTAGTGTGTGTTTTTTTTCTATTTTTCTTCCTGTTTCTTTTGTTTTTTTCTCTCTTTCACCTCCCTTAGTGATATTGTAAATACCTTTTATTCTCCTTAATATAACTCCAGCATAGCTTGGCTACGGTTTCAAAAAAAAAAAAAGGTATATACGGTATACGGCATCGTACAGTTATACGGGTATATGGGCCGGAGGAATCGGGTGATCCAGTCCAGGCCCATTATACGGTTAGATGGGCCGACTCCGCGTTTCTACCTCGGCCCAATCGGAGCCCGACACGTATGTCGTCGTCTCGTCTTCGTTATCTCCTCCCTGTGTCGCGGCGGAG
LOC_Os03g08810	22.042	LOC_Os03g08800	23.7692	LOC_Os03g08810	35.5068	LOC_Os03g08800	48.4798	LOC_Os03g08810	78.0618	LOC_Os03g08800	11.1386	1000		Chr3	4544646	4545306	TCCGAGCAGAGCTGAGACCTCTTACCCTGAGAAATTTTGCATTCAGATATCACTACAAGAAGATAGAATTCAAACTAGATAAAAGCGTAGCAATGTTAACCTCCAAAGTTCACACATCCATCAATGTCATAACATGGATAAACTACACTCTTGTACCATACTTCAGCGATTCAATTTTTTAGCAGCCGCATGTTCGGACGTGCCTAGCAATTTCGCGGGTTCCACACAAAATCTAAGAGCAAAGAGGAAAGAGAAGGTTACCCGAGGAAGGGGAAGCGGCGGCGGGAGAAGGCGCACCCCGTCCTGCAGGCGACGGCGGCGGCGCTGGCGGCGCCGATGCTTAGGAACAGAACGCCCCGGTGAGCGACGAGCGGCCCCCCTCTCCGGCGGTGGCGCGGC…
LOC_Os09g01690	21.5151	LOC_Os09g01680	3.8299	LOC_Os09g01690	35.7426	LOC_Os09g01680	9.0256	LOC_Os09g01690	35.0999	LOC_Os09g01680	4.1874	250		Chr9	490816	490930	CTGCTGCTTCTTCTTCTTCTAGCCTACTATAAGGAAGGAGGCCCACTTTTCGGCCCAAATCGAACTCCCTTCCACTGACAAGTGGGGCCCACTGGAATCCCTTCCCCCCCCCCCC
LOC_Os03g56970	21.1492	LOC_Os03g56960	1.27324	LOC_Os03g56970	23.6638	LOC_Os03g56960	2.0717	LOC_Os03g56970	9.98667	LOC_Os03g56960	1.2464	500		Chr3	32443979	32444365	TGGTGTCAGCGAGAGAGAAGGGGGCCCGCAATGCCCACCAAGTAGTCCTCAAGCGGAAACACAGAATACGCCAACCCTACAAGAAGGCGTAAAATTAAATTACGTAAATGATATATCGCTTGTGTTTTCTGGGTCGCGGCCGCTTCGAGATCCCACGCGCTTGTCTCTTTCTTCTTCTTCTTCTTCTTCTTCTTCTTCTTCTTCCTCGCGCAGCCTCCAAATTCTCCAAAACCCTCGCGTTTTCCCGCGGCTTCGCTTCCGGGGAGAGGAGATTTTCAAAAATAAATTCCTCATCCACATCCTCCTCTTCCCCTAGCTCCTAGGCAGGGTCTCGTCTCGACTCCGAATCTTAGGGTTTCTCCTCCCCGCTCCCCGCCGCGGGCGCCA
LOC_Os02g05440	21.054	LOC_Os02g05430	7.08908	LOC_Os02g05440	15.6676	LOC_Os02g05430	7.16909	LOC_Os02g05440	23.1774	LOC_Os02g05430	5.75695	250		Chr2	2614087	2614247	CAAGGGCGTGAACGATTAGGAAAGGTATACTCATAGATTACTTACTCGTGGGCCGTATCCTAATCCAGCATCGCGTGTTTGGCCCACCACACTCGTGGGCCGGCCCGGCTGGAACGGGGCCTCGTAGCAACAGCTCTGACGCACGTGACCTCTCTTTCTCC
LOC_Os05g02410	20.8475	LOC_Os05g02400	5.98075	LOC_Os05g02410	25.7028	LOC_Os05g02400	11.6371	LOC_Os05g02410	61.6955	LOC_Os05g02400	14.0683	250		Chr5	791711	791891	TGGCTGCTGCTCTGCGGCGGCGGCGGCTGCGAGGTTTTTCTCTCTCTTCCTCTCGGGGAAGAAGAAGGGTTTCTAATGGGCCGGGCCTCACGCGGCCCATAACAATTGGGCCCATTTAAGTTGGGCCGGATGATATTTTGGCCCATTTAATTGGGTCCAGTGGGTGAAGTGTACCAAGCCG
LOC_Os03g13760	20.7332	LOC_Os03g13750	35.9374	LOC_Os03g13760	50.7062	LOC_Os03g13750	47.5387	LOC_Os03g13760	55.0306	LOC_Os03g13750	73.8159	250		Chr3	7449611	7449782	TGGCCGCCTCGGCTTTCCTTCGCTGCCAAGTGATTCGCTGCGGTCGCTTTCGCCGCGGCTTGGTTTGGGCCGGGCCCATTATGACAATTGTTGGGCTAGGCCCATTGTGATATTGTTGGGCCGGGCCATTTCGATCCAAGACAAAACCGGAGAGTTTATCGAGACCCGAACA
LOC_Os12g02589	19.4026	LOC_Os12g02570	10.7889	LOC_Os12g02589	16.6597	LOC_Os12g02570	13.1328	LOC_Os12g02589	10.1602	LOC_Os12g02570	12.8066	1000		Chr12	890817	891782	TGAATCTCCCTGATGCCTCGCCACCTTCCTCCCTGCAAACTGCATCGATGCTTTTGCATATGAAACCCTCGCCTCTGGATAAATTAAATTATTTACCAAATTAGGTACAGTTACATTTTGTGGGGAAGAGACATTCAAATTCAGTGGATCTCCAGAGAAATGAACCAGCTGGCGGATAGTTTGGCAAAATCGACAATTTCCAAGCCAAAATCAAATGGCTTTTGACTCTTCTGATATTTCCAATATATGTGAAAGGTCTGATTATCATGTTAAAAAGGACTTCTTCTTACTCCTAAGGGAGATGTAACTATAGATTCTGTTTTAAAACCTTTTATTACATAAATAAATATCATGAGTTCTAAAAATATTGTGATTGGATAAGAAGTATAGGTAGTTAAA…
LOC_Os12g40560	19.1719	LOC_Os12g40550	16.633	LOC_Os12g40560	21.3254	LOC_Os12g40550	42.2184	LOC_Os12g40560	15.7576	LOC_Os12g40550	54.3509	250		Chr12	25091564	25091762	CGAGGAAGACGACGACACGAGTCACGGGAGTGTGGTGTTTCTTCGGTGGGGCCCGCGGCCGCGCACGGTGGGGAGTGAGGCCCACCTGGCAGCGGTGGGCCGGTATATGGATGGGCTGGGCCCAGGAGTGGGCGAACGTGAGGCCCATGGGCTGGTGGGAGTAGCCAGGTTAAATCAAACCGAGGAGGCAACCAAGCCA
LOC_Os03g17450	18.5929	LOC_Os03g17440	12.5899	LOC_Os03g17450	33.1529	LOC_Os03g17440	6.97226	LOC_Os03g17450	52.7623	LOC_Os03g17440	11.6678	500		Chr3	9703425	9703689	CTGGTTCCTTCTTGCGCGAACCCGATGCTTGACAAACCAGAGCCACGTGCGAAAGGCGTAACCTAATATTTCCCGTGTTCTCTTCTACGAAAACGTATTTCTTATATCGATTAAACGCAAATACTACTACATGGGCTGATGGGCCGTGTCTCAAGGATAGTATAGCCCAATAACTCTAGACAGCCCAAGAAGGCCCATGTACATAATGGGCCTAGCCCATTTAGGCCCATTTATAATTTGCTAGTTCGCTGCCAGCCACCGATCA
LOC_Os12g18140	18.5508	LOC_Os12g18130	4.31842	LOC_Os12g18140	19.7097	LOC_Os12g18130	4.05876	LOC_Os12g18140	9.77481	LOC_Os12g18130	2.18125	500		Chr12	10458548	10458960	CGATTCTAGAGTTTGCAATTCTTGGGGTCTTATATTGCTTTTGGTTCGATTGTGGGCTTCGCGGGCCGGATCGTGGGCATGGGCCTTTTCTCTGTGGGCCGTGCTATTTTTCATCGAAAGCCAAAAAAAAAAAAAGGAAGGGCTGGTTTGGTTTGCGGCCTAAATTGCCTTACCAATTTTTGTCAATGTCAAATTTGGCAACTTTTGCATGGCTAATTTTGGCAAAGGAAAAATTATGTTTGGATTGAAGCCGAAATAGCCTAAATTAACTGTTAAAATGGCCTATTTTCTTAGACATGCCAAAATTTGGCTCCAAACCAAATAGACAATAAACACTATTGAAATTGCCAAATATTGATAAGGCCAATATAGGCCTCAAACCAAACCAACCCGAAGAAA…
LOC_Os03g24890	18.2871	LOC_Os03g24880	5.9262	LOC_Os03g24890	22.6433	LOC_Os03g24880	7.86796	LOC_Os03g24890	11.2597	LOC_Os03g24880	3.31254	250		Chr3	14176267	14176397	TGGCCGCGGCCAGGTTTGCCTACGAAGACTTTTCCAGGCTTGGAGGCGGGTCAGATGGGCCGCTGGCCCATGGGCCCATGGGCCTTCGAGTTCTCCTAGATAAAAGCGCCCCGTGCCGTGCTGCATCGTCA
LOC_Os03g21530	17.8014	LOC_Os03g21520	14.0612	LOC_Os03g21530	24.7913	LOC_Os03g21520	11.162	LOC_Os03g21530	18.4706	LOC_Os03g21520	13.5664	250		Chr3	12296862	12297075	CGCGGCACGCCTTCCCCTTCCCGGCGCGGTGGCCGGTGCGACCCCTGCGCGCTACACGTGGCATGTCCGAATCTCGTGACGTGAAAATGGGCCTGGGCCTTCTTGGCCCAGCCCATAGTAGCGCTTACCCCGCTCGGCCCATCACACGCGGCGCCTCTCTCTCCCTCTCCCCAAAACCCTCGGCCTCTTCCCCCTCCAGGCTTCCTCCTCCCCA
LOC_Os03g38990	17.7988	LOC_Os03g38980	56.7055	LOC_Os03g38990	21.1355	LOC_Os03g38980	67.4619	LOC_Os03g38990	13.9461	LOC_Os03g38980	81.4044	250		Chr3	21673593	21673710	CCTGGATTCTCACTTTCTCACATGGACTAGGCCCACGAAACCTGCTTTAAATGGGCCTGGATTAGACTACGCGGGCCTGGCCCATGAAATGCGCTTTGCTTGGGCGAATCGCAAGGCG
LOC_Os07g02000	17.5702	LOC_Os07g01990	90.3408	LOC_Os07g02000	23.4246	LOC_Os07g01990	41.5596	LOC_Os07g02000	44.863	LOC_Os07g01990	73.7771	250		Chr7	607486	607681	TGTAGAGGCTTAGGCTGCTGGAATAAAATAAAAAGAAAATCAGAAGATGATGGGCCGGGCCTACCCAGACAGAGTTAAAGCCCAAATCCATCGCCACCTCTTGTCTCTCAAGAGAAACGGCTCCAAGTTCTTTTCCTTTTTCTACTTACTATTATTATTATATAATATATATAAATAATCCTCACCTACCCGACAA
LOC_Os10g26140	17.4228	LOC_Os10g26130	26.6745	LOC_Os10g26140	15.206	LOC_Os10g26130	32.4115	LOC_Os10g26140	27.5075	LOC_Os10g26130	54.3509	1000		Chr10	13542463	13543408	TATACCCGTTTGATTCAACTTCGGATTATTTTAATAAGGTAAAACACTTACTACAATATATTATTATAATTTATAAGCTAGATTTACTATAATATAGTAATCCACTCTAAGACATTATTTTTAATTATTGAGTAGCTAACAACTAACAAACAGCTGCTCCCTCCATTCCAAAATATAAGACATAACCATCCCTAACCCACAGACCAAGAAATAATTATTATCATCTTATAGGTGGATCATCCTAATAAATACAATGCATGCATCCAATAAAATTAAAGAGCTTGAGAGTGTATGATTTAAAAAAGTAATAATTTATTGAAGAAGTGGTCATAGTTAATTGCCTACATACATACATGTCTTATATTATAGAACATCTAAAAAAATAGTTGTGCCTTATAT…
LOC_Os02g49620	17.3713	LOC_Os02g49610	26.0601	LOC_Os02g49620	17.9302	LOC_Os02g49610	33.5338	LOC_Os02g49620	19.7417	LOC_Os02g49610	17.5759	250		Chr2	30325666	30325784	TGGACTCGAGACGAAAGCTGTGTCACCTATGGTTAGTGACTGAAATGTGGGACCACCTCCATCTAGGCCCACCTGTCAGAAGAGCTATAAATTAATTTTTGAGAAAGAAAATTCCCCCA
LOC_Os07g01930	17.1192	LOC_Os07g01920	44.3699	LOC_Os07g01930	20.3678	LOC_Os07g01920	122.124	LOC_Os07g01930	21.4505	LOC_Os07g01920	41.4436	250		Chr7	563170	563346	GCGGAGGAGGAGGGGGAGAGAAGTTTAGGGGAGGGTTTCTCCTGAGGCTCTTATACCGTGTGGCTTTGATGGGCCTCAATGGGCCCATCTAATCTCTGCACTAATGGGCCTCAAGGCCCACAAAATCACGGCCCACGAGTTGCTTCCAGACTCCACGGCTCAGCCTCTGCCACGGCG
LOC_Os12g31830	17.0824	LOC_Os12g31820	4.32095	LOC_Os12g31830	17.0725	LOC_Os12g31820	8.53621	LOC_Os12g31830	22.8617	LOC_Os12g31820	12.6647	250		Chr12	19150955	19151192	TGCGTGGGCTCGCGGAATCGAACGGTGGATAGAGGCAACGGCCGTGCCGGTCCGACGGCCAGGATCCGTCCACGTGTCCTCCCGCCCGCGCTACGCGCACCCGGGCAAGTCTACTGTCTACCCCACTCGTCGCGCTTCAGAGTCACTGACATCTGGGTCCATAGCAGAGTGGGCCCACATGTCAGTGACTCAAAGCCATGTGAATTAAGGTAGTGAGGGGATCTCAATCCTCTCCTCG
LOC_Os03g63700	16.8465	LOC_Os03g63690	7.56274	LOC_Os03g63700	6.81757	LOC_Os03g63690	15.7934	LOC_Os03g63700	12.1551	LOC_Os03g63690	11.4774	250		Chr3	35973334	35973550	GGGAGGAGAGGCTTGCCTTCTCCAATGGAAGTAGAACGAGGCCCATGCATCAAGGCCCTGTTTGTTGGGCCGCAAGGTGAGTCGAGCTCCGTGCAGCCCATATTGTTAATGGGCTGGAAGGCTAATGCGACAAATGTGAGAGGCTGGGCCCACGCGACATCGACGAAGCGGGCCCACCTCTCTCGATAAATAAGCCGACCCAAGCCTCAAAACACCA
LOC_Os02g42210	16.7836	LOC_Os02g42200	16.0417	LOC_Os02g42210	24.372	LOC_Os02g42200	26.7295	LOC_Os02g42210	6.02465	LOC_Os02g42200	7.97282	250		Chr2	25392811	25392975	CGGCTTTGGTCCGGTGATGAGGCTTGCCGATGATACAGAAAGAGTACGGGTTAGATTGCACGGCCCAATAGGCCCATTAACGTTAGAAATGCTCGGCTCAATAGGCCCAGTAATGGCCGCTCCCTAGTCCACAAAACCTAGTGACGCGGCGAAACCCAAAAACCC
LOC_Os07g34740	16.7544	LOC_Os07g34730	53.697	LOC_Os07g34740	24.161	LOC_Os07g34730	28.8877	LOC_Os07g34740	15.6687	LOC_Os07g34730	48.1467	500		Chr7	20812544	20812882	TGGGTGGATCGGTGGACCAACAGACAGCGAAGGGGAAGAGAGAGGCTCGTCACCGGGTGGGCCCCGCACACCGACAGGTGGGCCCACTGCAGCGCCTACATGGGCCGGCTCGGGTGAATTAGTTGGCCAAAACTGTCGGCCCATGTAAGGTCCATAAAACCGAGGTTTACCCTTGCGCGTCGCCGCCACTCGCAAGCAAGCAGCCGCCGCCATGGCGCCGCCGGGCAACTCCGACGAGCTCGCGAGCTCCAAGAAGGTGAAGAAATCTAACTCCAAGGAGGAGAGGAAGCACAAGAAGGGCAAGCATGAGCGCCCCGCCGCCTCCGACGAAGCGCCGAC
LOC_Os08g05890	16.4669	LOC_Os08g05880	27.8093	LOC_Os08g05890	33.1441	LOC_Os08g05880	56.0129	LOC_Os08g05890	63.4156	LOC_Os08g05880	34.8526	1000		Chr8	3170553	3171542	CGCCGGACAAGGGCACGTTTATGTAGACGCCTAGAGGGGGGGAATGCGTGGGTGTGGGCCTTGATGGGCTTGGCCCATTAGGCCCATCATGGTATATGGGCCGAGCCCATAATGTCCCGCTTCTTCTTTTTTTTTTTTAAGACAATGTGTCAATGTCTTGTTTTTTTTGTTGTCCACCCCATAATATATATAGCAACATAGTTACGCAAATGAAACATATCATAATACTGGAGTAAATCTATACATGATGTGTCTCATTCCATACTAGATTGCTATATTATGAGACGAGGAAGTAGTATGATTTTCGTACGAGCGAAAATTGTTCAACAAAAAGAAAATCTTTTGAAACACTAAGTCTATGTTTTATACTATATTTTCCCAATTTTTACTTCCTTATTT…
LOC_Os12g29670	16.0985	LOC_Os12g29660	24.8434	LOC_Os12g29670	39.0818	LOC_Os12g29660	28.8553	LOC_Os12g29670	42.0032	LOC_Os12g29660	33.9918	250		Chr12	17694915	17695043	GGGTTTCGTGTAGGGGGAGAGGGAGAGGCGGAAGGAGGCGACTTGATGGGCTTTCGTGGGCCGTCTCATGCGAGAAGGGCAGAAGCGGTATTTCCTCTAGTTGGGCCGGCGTTAATGGGCCGGGATCCA
LOC_Os01g05130	15.6125	LOC_Os01g05120	0.157499	LOC_Os01g05130	22.5916	LOC_Os01g05120	0.238221	LOC_Os01g05130	22.6376	LOC_Os01g05120	0.135662	500		Chr1	2402884	2403270	TTATTAAGATGAACTGATGAAGTCAGCGACTAAATTAATTGGCTGCCGATCGAGTTAGTCAAATCCCCTCTTCTTCTTCCGATGGAATTCGAAGAACACACGACAAATCAATAGAACAAGATCAAAATCAGGTATTCAGGTGAGGCTTCCAGATATCCAGGGCCAATATAAACCGCCTATACGAATCGCCCTCGTATACACGAATCAGTAATAAACCGCGTAGGAGTCCACCACATCAAATACCGGGCCCACATGTCGGTCAGACCGCAGGTAGGACCAGCCAGGCAAGCGGTTCTCCTTCCCTGGCTGACATGTGGGCCCGCACGCCACTCGCGCACCGGGCCGTGGTGATGGGCCCGAGTCCGACTCGAACCCGATCTCCTCTCC
LOC_Os02g04270	15.6065	LOC_Os02g04260	15.9193	LOC_Os02g04270	23.7555	LOC_Os02g04260	26.8414	LOC_Os02g04270	17.4236	LOC_Os02g04260	27.4981	250		Chr2	1882476	1882715	CCCTTTCCTCCTCTCCCCCCTCCTCTGCTTTATTCGGTGGGCCCCAGACGTCAGCCTCACCCCCACGTGTCAACCTCCCGACCCCACGTGTCATCGAGATCACTATACTAGCCCGGCATGTGGGCCTAACTGGGCCGGCCTGGCACATGGGCTGAATTGGGCCGCATAGGTGGGTCGCTTCTTGGGCCTCTGGTTCCTCGACTATACGTATACAAAAGAAAAAAAAAAGAAGAGAAAGAG
LOC_Os01g15790	15.3379	LOC_Os01g15780	28.0352	LOC_Os01g15790	28.4767	LOC_Os01g15780	25.1077	LOC_Os01g15790	7.21206	LOC_Os01g15780	14.0884	250		Chr1	8892462	8892579	CGCGTGCGAGAGGATGCGGCGGCGGCGGCCTGGAAGGACGAGGCGAGGGCTAGGGTTAGAAATGCCAGCACGAATCTTAAAGCGATCCAACGGTTTAGAATTCGCATGATTTGTGAGG
LOC_Os08g19374	15.2756	LOC_Os08g19370	14.2237	LOC_Os08g19374	25.8254	LOC_Os08g19370	18.9652	LOC_Os08g19374	6.23093	LOC_Os08g19370	20.19	1000		Chr8	11587229	11587793	TGTCCACTCTACTTCCCTGAATATAGGTTTACAAAAAATTCCACTTGAATCGTGTGATTCCTCTTTACCGAAGAAGCCTGTGCCCAAAATAATCGAGCACGGGCTTTTCTGGTCAAAACGTATCTTGTCTTTATCACTTTATCGTGAGTTTTTTTTCCTTGGTTAACAATACTTGTTGTTTTGCCGATATTTGCGGGTTCATTAATTTTCTTTTTACCTCATAGGGGAAACAAAATCGTTAGGTTACTTAAACGCCGTGGGAATAGCTGAGAATTAGCTCGCCACATCATCAAATTTTTCGGAAACACCCCTCACCTATGGTTAATCAGGTTCTGGAGAACTAGGTGCGCCACTCCATTGTTTTTTTTTTGCAAAAAAAACCCCCGTACTTCCTGTTAA…
LOC_Os07g30800	14.7546	LOC_Os07g30790	13.5571	LOC_Os07g30800	8.03397	LOC_Os07g30790	15.9541	LOC_Os07g30800	3.91147	LOC_Os07g30790	16.2394	250		Chr7	18228417	18228560	CACACTGACAGGTGGGCCCACCCCCCCGCGCGCGCGATGCTGTGGAGGTGTGATGTGGGTTGGGCTGTGGGCCGCGGTCCACCACCTCGTCTTGGGCCGGCTACGGCTGAGATCAGCTAAACCCTATCGGCTCGGCTCCGCTTG
LOC_Os07g07220	14.6538	LOC_Os07g07210	0.409276	LOC_Os07g07220	29.8138	LOC_Os07g07210	0.3095	LOC_Os07g07220	22.8861	LOC_Os07g07210	0.400924	1000		Chr7	3573754	3574404	TCTCTTCCCGTCACCTACCTCTCCTTCTGATTTGGGCGCGGTGGATTTGTGAATGGCAGCGCCACTCCCACGTCTCCGCCGCTCGCGGGCCCCCGCGCCATGCCCGCGTCTTCGCCGCTCGCCGCCGTCTCTGCTTGCCTGCCGCCGCTCCGCCCTCCGCGGGAGAAAGAGAGAGGGAGGGAGAAGGAAGCGACGATGAAGGAGAAGGGACACGGTGGAGGGGAGAGAACGAGAGAAGGCCCCGTATGTCAGTGGGTTACATGATATATTTTTTAATGACAAATAGGTTCCACATATTTTTTAATTCGAATGCCACCTTAACACCACGTGGAGCAAAAACGGGTGAATACCGTCACGTAGGCGCCACGTCAGCGATACCGCCCTCTAAAACCATAAAAG…
LOC_Os05g46210	14.4583	LOC_Os05g46200	23.9005	LOC_Os05g46210	7.34154	LOC_Os05g46200	27.4536	LOC_Os05g46210	9.14074	LOC_Os05g46200	42.9175	250		Chr5	26801505	26801659	GTGGCGGCGGGTGTGGCACTTGGGAGACGTCAACGCCTAGCCGCCTAGGCAAACTGTATTGGGCTGATAGGCCCAACTCAACTCAAGGCCCACTTAGGCCCAAACATGGCCCACCTTACGCTGCAGACCAGCTCGCCCACGAGGCGTGCGTCTCG
LOC_Os08g44330	14.3814	LOC_Os08g44320	29.7353	LOC_Os08g44330	32.063	LOC_Os08g44320	11.0721	LOC_Os08g44330	19.6851	LOC_Os08g44320	15.6677	250		Chr8	27893038	27893237	TACTGGAGCTTTTGAATCCGAAAACTCCCTAATAATCCTCGGAAAAAAAAAGGAGAGAAAAATATCGATAAGGTTGAGGAATTCGTCTAACTGGGTTGGGCCTACTGGACCGTTTTAATATGGGCCGTGGGTTACGGCCTGTGGGCTGGCTGTTGTAAACATTTGCGTAAAAAACCCCAAGAGAAGAATTTACTTTTCAT
LOC_Os03g18840	13.4039	LOC_Os03g18830	11.3712	LOC_Os03g18840	29.2801	LOC_Os03g18830	13.9129	LOC_Os03g18840	23.4506	LOC_Os03g18830	9.67601	250		Chr3	10556172	10556232	CGGGAATCTCAGCCGTCCGATGCGGGGCTACAAAACGAAACCGACCGACAGACACCGACCG
LOC_Os03g63730	12.8522	LOC_Os03g63720	16.1777	LOC_Os03g63730	24.4262	LOC_Os03g63720	24.6985	LOC_Os03g63730	15.5747	LOC_Os03g63720	22.6986	250		Chr3	35982391	35982552	TAGAAAACCCCCTCCTCCTCCTGTCCTCCCCTTGTTCTACCATGCCACCGCGGCTCGTGCCAAGGATACAGACAAATCCTAGCCGTTCGATCTGAATCCAACGGTCGAGATCGCCCCAGCCTGTCCCCTATTCTGGGGCGAGTTCCAACTAGGCGAAACCCC
LOC_Os12g37390	12.7522	LOC_Os12g37380	3.94006	LOC_Os12g37390	18.0202	LOC_Os12g37380	3.2585	LOC_Os12g37390	14.233	LOC_Os12g37380	1.88283	1000		Chr12	22951096	22951705	GTTTAGCCCCTAAACTATATGCGATTTTCTTGTTGGGTTTAAACTTTTTTTAATAAGGGGGTTTACAAGACTAAATATCGTAAAACTACATATTTACTAATAATAAAATTATCACAAAACTTCAAATTTTAGGATTTAAATTCTTAGCACTAATATTATATTTGAGTTACATATATTCAAGTTTTTTGGATTAAATTGATAATTAATCTATAGTTTTCTAATAGTTTTGTTATAAAATCTGTAGTTTTGCGATATTTCATATTAAAATTGTAGTTCTATAGTAAATTTAGTATTGAATCTATAGTTGTTAAATATGTGGGGCCTGTTCACTTTGATGCAATTTTCAACCATATCAATTTTTTTAGTAAAATTAAAAAAATGTATATGTTTAGTTTGTTG…
LOC_Os11g01230	12.7335	LOC_Os11g01220	11.6827	LOC_Os11g01230	8.60536	LOC_Os11g01220	7.25905	LOC_Os11g01230	7.37546	LOC_Os11g01220	6.93544	500		Chr11	134454	134791	TTTACATGTGGATTGACGACTGAGCGTGCCAGTGAGATTGAAGAAATTTACTTTTTGTTTGTCCTTTTTGGATACCTGGTATCACAAGAAATGGATTCGATTTCAATTTATAGTTGAATTGAGTCAAGAGGAATCGGTTTGAACTGCCATTTTTTTTACATGTTTGGTGTCCACGTGAAGTGCAAATTTTGCCTTTCTCAAACAAGAGCAAACATATTGTGTTTATCAATCTAAATCACAAGAAGATACTCCACTAGATAGAAAGGGGGCAATTATATATATAAAAAAAAGGAAAAGGACCCATAGGCATGTTGAAGCGCCTGATGTAGCGGAGAAGA
LOC_Os04g54340	12.6539	LOC_Os04g54330	32.916	LOC_Os04g54340	15.4491	LOC_Os04g54330	31.5504	LOC_Os04g54340	6.1953	LOC_Os04g54330	38.462	250		Chr4	32342426	32342580	TAATAGAGGTGAGGAGGGGAAGAGACCTTGACCTAACCCTAGAGGAAAACGGGCCGTGTATATGGAAAGTGGGCTCGTGTATTGATATTAATGGGCCTTGATGGGCCGGCCCATTGCTATTGCTACATCGAGAAGGGCGCGCACAACCTAGCCCA
LOC_Os03g07850	12.5087	LOC_Os03g07840	20.2487	LOC_Os03g07850	11.07	LOC_Os03g07840	56.7535	LOC_Os03g07850	6.2986	LOC_Os03g07840	53.5865	250		Chr3	3989999	3990105	AGAGACAGTGGGGGCGCTGTTTGCTTAAGTACACAGATTGCACGTGTTGGAAAGGAACAAAATGCGCCAACGACTGTACGAATACGTATTTTGTGGGGGCGCCAACG
LOC_Os04g39090	12.4508	LOC_Os04g39080	4.34301	LOC_Os04g39090	16.6459	LOC_Os04g39080	11.7629	LOC_Os04g39090	16.111	LOC_Os04g39080	4.42956	1000		Chr4	23228272	23228941	TGGCTCAAATGGGCCGGGCTTTTTATTTGTAATCACACGCGTCTCCTATTGAGAATCGGAGTCCGACTTCGCGTAGGACTCGCGGGAGGCGGCGAATGCATGCCAGTTCGCGTTTATACGCTTTACACGGGGTTTGGTCTGGCCCCACCTGTCAGTCTAACACGTTAGCGACTTTCAATGATACTGCAACCAGACAAAAGTTTTATTGCTTTGGCCATATAAATAGTTTATGCTTTTGATAAAAAAAACCACTACAAATCTATTTTAATATATAAAACTGATTGATAGAATTTAAAAAGTTTAACCCATTTTTGTTTCTGAATGTCAAATAGGAGTAACTTTTTATCAGAGAGATTATACTGTAAAAACATACGTAAGCTAAGACCAGGGCATAAAAAA…
LOC_Os04g44550	12.4401	LOC_Os04g44540	15.0652	LOC_Os04g44550	7.83928	LOC_Os04g44540	13.4604	LOC_Os04g44550	10.1802	LOC_Os04g44540	10.9058	250		Chr4	26371832	26372025	CCGAACCCAAGCCGCGGTTTAGGCTTTAGGTTCTCCGAGGTCGCGAGCCATTCACCAAACGGGCCGGGCCGGCCCAGTAAGCCTGTCTCCGCGTTGCACGAATCTTGATGCGATTTGGACGGCTGGGAAAGCGCTCGCCGGAGTTGAACTCGGGTCCAATTTTGCTTCCGGTGATGTGGTGGTGCTCGGGCCTG
LOC_Os05g46280	12.3755	LOC_Os05g46270	11.9303	LOC_Os05g46280	19.0888	LOC_Os05g46270	36.4996	LOC_Os05g46280	18.4178	LOC_Os05g46270	28.021	250		Chr5	26834200	26834414	TCGTGCTCGGCCCCCCGCCTTTGCGTTTTCACTTCCCGTTCTCGGGCCGGTCTGGGCTAAGGCTGGGCTGGGTAGAACCGGTCTAGTTGGGCCTCGAGTACGGGCCGGGTCGGGCTGAAATTGGACTGCAACGCAACGTGCGGCCCACGTGATCTGCAGTCTCATTTCGGCCCAATTGAAAGCCTAATCAGGTGACGTGCTGAGCGGTGGCGCTG
LOC_Os07g09330	11.8142	LOC_Os07g09320	22.2058	LOC_Os07g09330	18.2168	LOC_Os07g09320	15.6218	LOC_Os07g09330	26.1237	LOC_Os07g09320	6.91874	250		Chr7	4890136	4890264	CCTACCCCCCAAAAAAATTAGGCCCAATTATGTTCTTCGGCCCAAACGGCCCAGAAGCAACTAGGGTTGGTGGGAGTCCAGTCCAGTCCAGCAGGCAGCCGCGCCAACTCCTTCGCTCTTCGCCCGCCG
LOC_Os02g50370	11.7803	LOC_Os02g50360	29.253	LOC_Os02g50370	14.2193	LOC_Os02g50360	23.7725	LOC_Os02g50370	8.13373	LOC_Os02g50360	20.4914	250		Chr2	30756536	30756675	CAGGGGAAATGACGAAATGTCGTTGGGCTTTTATGGGCCTTTCTCCTTCGGCCCATTAGGCGTCACAAACAAGCCCGGCCCAAACTGGATCCCCTCTACTCTTCGATTAGGTCCATCGCCGCCGCCGCCGCCTCTCCCAT
LOC_Os07g38430	11.5296	LOC_Os07g38420	19.2247	LOC_Os07g38430	13.6788	LOC_Os07g38420	29.8799	LOC_Os07g38430	6.30447	LOC_Os07g38420	21.3427	1000		Chr7	23090921	23091890	TGCAGTCAAATGCACGATATTTTTATCACTTACATGTGAATCTAGGGATTATCAAACCCACATATCAGTGATAAAGTTAAGTGACTTCGGCTACAGAGGATCCTGGTCCCTCTTGTCCACGTTTGTGTTAGAGCTATAGCCACGTTTTAGTGTTAGAGATATAGCCAATTATTAGTTATCTATAAACATATAACCACTATTAATAGATGGTCTCACCTGTCATAATATACATCGTGTCTTGGAGTCCGTGTTACACCTAGCTATAAATAGCTTGTTGTTCATCTCTCTTTTCTTTTATCTTCTCGACATATGTTTATAGCTGGTTTATACTTTGCTATGCTACCTGCTCTTAACCAAATACGAGTAAATTCTCGAGAAGTGAACAATTTTCTTCCTTGT…
LOC_Os01g46580	11.1966	LOC_Os01g46590	18.017	LOC_Os01g46580	22.8186	LOC_Os01g46590	20.7254	LOC_Os01g46580	22.4596	LOC_Os01g46590	8.67474	250		Chr1	26527305	26527476	CAAGTTTTGGGGGGGGGGGGGGGGGGGGATTAACTGCGCAGGGCGGAAATCTCAGCCGTCCGATTCAGATCGGAGGGTTCATATTAGCGATGGATTCCACTACGCCGACTGCTTTGGCTGATTGGCTCTCGCATTGTCACATTTAGCAAAGGAGCCCCTCCAATTTCACCAG
LOC_Os03g52794	11.1664	LOC_Os03g52780	19.1183	LOC_Os03g52794	11.736	LOC_Os03g52780	29.3267	LOC_Os03g52794	6.64335	LOC_Os03g52780	44.3035	250		Chr3	30262238	30262476	CAACTGCAACCACCGGTGGGCTCACCAACTTGGTCGTAACTGGCACCGCGGTGGTGGGTCCCACCTTTTTACCCCCTAGGCCACGTTCTCTCCAAGGCCTCGTTTTCGATGGGCCTGACCTCCGGCCCATACAGATATATGGGCCTGAATTGGGCCCACTGGCCCAACCCACAAGGCCACTACTAAACCCACCTCGAAACCCCAGTCCGGTTGCTTCGCTTCGCCGGAGGAGGGGGAGA
LOC_Os03g08000	11.1198	LOC_Os03g07994	10.7548	LOC_Os03g08000	24.7392	LOC_Os03g07994	14.8226	LOC_Os03g08000	7.02927	LOC_Os03g07994	8.20192	250		Chr3	4089784	4090003	GTACGTGGGATGATAGGAGCCATTGGATTGGATGATTCTGGACCGTCGGATTTGATGAATGAGGTTTGTATAGGAGTGTAGTTGGTGAATTATATGGTAGATAGATGATCGGACGGCTCACGGCTGGGAGGAGGAGTAGCGCAACCAATCTCGAAGGTTCGTATAGGTCCACGAGGGCGGGACCAGCTGTAACCGTGAAATACCCAGGCTGTCCACGGCT
LOC_Os02g57990	11.0305	LOC_Os02g57980	13.1479	LOC_Os02g57990	8.0139	LOC_Os02g57980	20.8823	LOC_Os02g57990	13.345	LOC_Os02g57980	5.91778	250		Chr2	35507050	35507155	TTTTTCCCCTATCCAGGGAGGGTTTTGACTTTTTTGACTCTGACAGGTCGCCGTTTCCGCCTTCTGAGAATACGTTTCCGCCTTCGCGTGGGGTTTGCAGAAAATG
LOC_Os03g57170	10.9569	LOC_Os03g57160	33.303	LOC_Os03g57170	8.63297	LOC_Os03g57160	25.6085	LOC_Os03g57170	10.6608	LOC_Os03g57160	19.0955	250		Chr3	32599028	32599191	TGGGAGAGAAAAAAAAAATTCCCCGACCGCGACGCGCAGAGGCAGAGTTGGGTTCCCCGGCCGTTACAGCCGTTAGCCCTCGCCGTCAATCGCAAACCCTCACACCTCACGCCGTCACTTAGATGGGCCGGGCTTTAATCGAGATCACATGGGCCCAAACGTTG
LOC_Os03g46750	10.8237	LOC_Os03g46740	41.0624	LOC_Os03g46750	19.7476	LOC_Os03g46740	14.9651	LOC_Os03g46750	13.6007	LOC_Os03g46740	23.2653	250		Chr3	26448758	26448826	CCTCCTCTCTCTCCTCTCTTCCCCCACGTGGCAACCTGACATGTGGGCCCCACCGATCCGCGGCTCGCG
LOC_Os09g19920	10.7062	LOC_Os09g19910	12.6783	LOC_Os09g19920	9.71604	LOC_Os09g19910	14.6834	LOC_Os09g19920	8.76209	LOC_Os09g19910	21.2244	500		Chr9	11916296	11916674	CGATGGAGAAGGGAAAGGGAGGAACGGAATATTCTTGGGCCGGCCCAACACAAAAGCCCAATGTACCCAAAACTAGCTTAAAGAGGCCCATGTGGCCCTCTGACATCTACTAGGCCCATATCGGCTTTGACCCCACCTGTCAATGGGATGGGCGCTGAACGGACGGAAAGGTCGGGGACTTTCTGTGCGGTTACGCGGGGCCCACCTGTCAGCGTCGCCCGTGTCGCTCCGTCTCCAACCCCGCCGCGCGCGACAAGCGAGCGGCCGGTGGCCGAGACGTCGTTTGACCGTCCCCGATTCGCCCGCCGCCGCCGCCGCCGCCCGCCGCCACAGCCCGCCGGCGAACCGTGGCCGTATCTCTCTCTATCCTCTCCGGAGA
LOC_Os05g01500	10.3942	LOC_Os05g01490	16.3283	LOC_Os05g01500	12.6305	LOC_Os05g01490	9.6657	LOC_Os05g01500	14.4226	LOC_Os05g01490	11.7998	1000		Chr5	290707	291425	GGATCACAAGAAGAAGGCAACCTTGGAAACTAACCAAGGAAGCAAAGCGAACAAAAAGGTTGCTTCTTTTCTTGGTGCGGTCGCATCCGTTTTATCAGGCCATAAACCCAAGTCAGGAACTCCCAACTCACAACAAAGTGGGTTCGGTTTGCCGGCTAAAAAGGAATTTTTAAGAGTCAAAAAGGACTGGGAGCTTTTCATTGACAGGTGACTAAGCACAGTCAATTTCTTCCCTTCAGAGTCCAAATTAAAGTTAGGCTGTCTTGATTTGTGACTCAAAATTACTATATTTATCTTTTTTTTATGTCCATATTCATGTATATTTATTTTAGGACGGAGAAAATACTAGTACAAACTTGCATGATACAGTATATTGTGAAATTTTGTATGATAATGTAA…
LOC_Os03g62650	10.302	LOC_Os03g62640	61.3234	LOC_Os03g62650	7.4883	LOC_Os03g62640	74.2662	LOC_Os03g62650	8.52758	LOC_Os03g62640	43.8546	1000		Chr3	35452471	35453423	AGGATGGGGAAGACGACGTCCGGTTGTTTTATTCGGATGGGCCTCTTGCAAGACCATGTGGGCCGTAGGCTCCTACTAATGGGTCTACCATGATTGGGCTGCAACTAAATTGACAGGTCAGCCATTCTGGCGTGGGCTGGGCCCGATCCAAGGATGGCGTAGTCACGACAACACAGCATCTGTTGGGCCCGATCCACCTATATTATTTAGTTTTTGTTTTCTAAAATTAGCTCAAGTTGGGCAAATCTACAATCTACAATTTTAATAAAATAGTTGTGGTCTTCTATCATTTATGTTTGGGAAATTTGAATTGTCAGCCAAAATTTAAATTTTCAAACTTAAATTTGAAGTTGATTTTGATTTTTTTTTCATCGAAACTTATTTTTCAGCCTTTACTTT…
LOC_Os10g41190	9.80557	LOC_Os10g41180	5.13502	LOC_Os10g41190	8.52496	LOC_Os10g41180	5.26716	LOC_Os10g41190	4.79376	LOC_Os10g41180	4.17249	500		Chr10	22123969	22124277	TGTTAACTTGGGCTTTATCACGTGCAGCAGCAACACAAAGGACAAAAAAAGAAGAAGCCCATAACCTACGGAGCCACCGACATGTGGGGCCCACTTAAAACAAGATATTATCGCGCTCTCATGTGGGCCTAACCTGTCAGTCAGCATGGGCCACCCCGCCCATCTAGACTTACGTACTCTAAGTTGGGCTTGTTAGGCATGTGCAGCCCAGAACGTACCCCGGGGGGTGGGTCGCTGACAGGTGGGGCCCGGAGAACTGCCGAAGGCGTCAGGGTCCAGAAGCTCGTGACGCGTGCGGCGGCTTGCCCA
LOC_Os03g27350	9.68663	LOC_Os03g27340	9.71973	LOC_Os03g27350	14.0813	LOC_Os03g27340	12.055	LOC_Os03g27350	15.902	LOC_Os03g27340	3.67839	500		Chr3	15661409	15661851	CGATACAGCCGACGCTACAGGCGCGCAGCTCCGCGGCGTGGCTGGCGCGTGGGGATGGGGGAGGCGCGGGGAGGAGAAGCGAGCACTTCATCCGACGGCTGAGATGCGATGTAAGATTAGATCCAATGGCTGAGATTTACAGGTGAAGAAGGATATATAGAAAGAAGGATAAGATCTTTTGATTTTTATAGTTAAATATATTTAAGGTTTATCAATTTTATAAAAAGATTAGCACGTTTAGCTAAATCTAACATAAAACATGTTTTGATAATACATTTATTTTGTAATAATATTATTTATTTTTTATTAAATTAAAGAAGTTTGATTAAGTAAAAAGAGTAAATAGTTAATAATATAAAAGGGAGGGAGTATATACGAAAGCTCGACAGAAATCAAACG…
LOC_Os07g02960	9.66854	LOC_Os07g02950	4.03634	LOC_Os07g02960	7.39932	LOC_Os07g02950	5.28845	LOC_Os07g02960	3.5119	LOC_Os07g02950	3.58205	250		Chr7	1101697	1101847	TGGGATTTCAAATTCGGAGAAAAGTTTTTGATTTTTGCCTGAAATTCTCGGAAATTCATTCGAGGTTGGTAAATTTATTGGCCCATTGCGCTAATGGGCCCGGCCCATCATTACACTACATTAGATAAAGCCCATAGTATTATAGGCCGTA
LOC_Os04g49530	9.43075	LOC_Os04g49520	21.5384	LOC_Os04g49530	7.92888	LOC_Os04g49520	10.3261	LOC_Os04g49530	9.38033	LOC_Os04g49520	5.68235	250		Chr4	29538538	29538734	TGTGGGAGGAGGCGGCAGCGGGAGGAGGAGGAGGAGACGGCGGCGGCCATGGGCGCTCCACCATTCAAACGCGTCGCGGCTTGGCGGCGGGAGGAGGGAGGCAAAGCGAACTGTGAAACGCACGATGACAAGTGGGCCCCGTAATTGCGTGATGTGGCTGTGTATTGTTAGGGTGAAAGCGTAAACCTGTTTCCCTG
LOC_Os08g39970	9.3529	LOC_Os08g39960	16.0105	LOC_Os08g39970	13.8274	LOC_Os08g39960	9.7053	LOC_Os08g39970	10.9294	LOC_Os08g39960	9.81065	1000		Chr8	25320721	25321532	TGCGGTGTACTGGTAAATTCCTGTGTTATATATCCAGCGTCAATGACAAGGATGTTACTCTAATATGCACCCTAAAAACCCTTTATAATTTTGCTACACATTTATCGATAAATTTAACCGATGTTATTACAGTGCAACCGTAGTGTAATTATACTATAACTTATATGTAATTACATTGTAATTTATATGTAACTTCACATCATTTTAAATTGTTAGATTTGTTTCAAAATTTATGTATGTGAGGAAGTAAAAAAGTCACTCACACACATATGAGAAGATTCGTTGACACGATCCCCGTTTCACTAAAATAGTATGTTACGGAGAGATTTTTGAAAGTTACAGTGTAATTTTATGACGATTGAATTATAATTATATCTGTTAAATTTTTTATGGAAATTT…
LOC_Os06g06050	9.24861	LOC_Os06g06040	15.4081	LOC_Os06g06050	10.5522	LOC_Os06g06040	17.3166	LOC_Os06g06050	5.59976	LOC_Os06g06040	13.6652	1000		Chr6	2779879	2780715	TACTCCTCCGTTTCATACAGGTTCATATTATAAATGGAATGATTTTTTTAGTGAAATTTTATTAAGTTTGATCAAATTTATAGAAAAGATTTAGTAATATATAAAATATTAAATTGGTTTTATTAAATCTTATATTGAATATGTTTTAATAATGTGTTTGTTTTGGGTTAAAAACCATACTATATTTTTTATAATCTTATCAACCAACATTAACTTAGAAAAAGAGTCAAATACTCCCTTCGTTTAAAGTCAAACAACTTAAAGTTTAACCAAGTTTATAGAAAAAAATAGTAACATATTTAACCCAAGACAATTTATTATGAAAATATATTCAATTATTGATTTGGCTAAACTAATTTAGTATTATAAATATTACTATATTTGTCTATAAATATAGTC…
LOC_Os09g19570	9.02964	LOC_Os09g19560	43.4028	LOC_Os09g19570	12.0816	LOC_Os09g19560	51.4905	LOC_Os09g19570	7.71079	LOC_Os09g19560	60.7996	1000		Chr9	11706372	11707235	CACTCCTACTAGGACACAACAATTACCTTGATGTTCATGACTTTAGGTTTGGGGGATTATTTTAGGGTTATTTAATTAAGTTTTAAGTTGAGGTTTTTTTACCGGAAATATTTTAATTTATATTTTTATTGCAAAATTTTCCATTTAAATTCACTACTACTAGGACACAACAAAAATAGCCTGATGTTCATGACTTTAGGTTGGGGGATTATTTCAGGGTTATTTAATTAAGTTTCAATTTGAAGTTTTTTTTACCGGAAATATTTCAATTTATGTTTTTATTGCAAAAGTTTTTTCATTTAAATATTTTGTTTGAAAACAAGAAATAGTTTCCATTTAAGTATTTTTATTGAAATATTTCAATTTATATTTGGACTAGAAAAATGCCTGTGCGTTACG…
LOC_Os06g01640	8.87897	LOC_Os06g01630	19.0267	LOC_Os06g01640	12.456	LOC_Os06g01630	18.9613	LOC_Os06g01640	5.77519	LOC_Os06g01630	46.3137	1000		Chr6	375155	375706	TACGTTTCAATTTTGGAGAGGTCTTCTTGAACGACATTTGTCATCAAAAGACAAAAACTCAAGTCGTCGTAGCCAATTTGCACTTGGTTTGTCTTCTAATTAAATAATTATTATTTATCTTGTGTATATATATATATATATATATATATATATATATATGAAAGAACGCAACCATATATGGTTATGAAATATAATATACGCAATATATTAATATACTTTTATTTTTATTATAATATTTTCATATATATATATAGCGTATTTAAACTAAATATTTACACTTTTCAGTAGTAGTTAAAGTTCTAATAGTCGAACTAACCTTAATTCTATTCGAAACGTTGAATTATGAAATAGTTTGGAACTCTTTTATTACCAGTATTTTTTATAATAAGAGTGGAGGGT…
LOC_Os02g09470	8.69432	LOC_Os02g09460	27.8431	LOC_Os02g09470	23.7686	LOC_Os02g09460	54.2613	LOC_Os02g09470	16.2965	LOC_Os02g09460	58.593	1000		Chr2	4859073	4859711	TGGTGGGCCCCGCGCTCTGGAAGCTTCGGATGGGTGAATGCCAACGCACTAGCATTCGAGGCCGTCGGATGGATGATCAACGCTTCACAGAATTCCTGGAGAAAGGTGCGGAAAAAGAAAAATACTAAAATGAGTAAATTTCACGGGATTCCTGTATGTTTAAATCCTTAGCTCTAATTTTATATTTGAGTTATAAATGTTCACATTTTGTGATTAGGATCCCGTTTGTTTCTACTGAAAAAGTGGATGAAAATTTGAGTACTCATGACACGTTTTTTAAACTACTAAACGATGTGTTTCATACAAAAAGTTGCTCTAAAATATTATATTAATCTATTATAAAGTTTATAATAATTAAAACTTAATTAATCACTTATTTACAGAAGAAAAGAACACCAC…
LOC_Os01g53610	8.50703	LOC_Os01g53600	26.2732	LOC_Os01g53610	10.2358	LOC_Os01g53600	28.8311	LOC_Os01g53610	5.48825	LOC_Os01g53600	24.1743	250		Chr1	30779273	30779393	GGGCCCCGGAAGACGGGGAAAGCGGTCAAGCCAACAACCAGAAGGCCCATTGGGCCTTTGCCTATTTGGGCCTATTCCCATCGGACGACTCAAGTGCAGCCACGTACGCAAAACGCGGCCG
LOC_Os03g58720	8.29718	LOC_Os03g58710	6.81654	LOC_Os03g58720	18.3379	LOC_Os03g58710	7.5195	LOC_Os03g58720	11.4065	LOC_Os03g58710	2.93062	1000		Chr3	33436715	33437693	CTGCCCGTTAGATGAGGGTGTGTTTAGTGACCTTGGTTATTTCATAATCCAAGGGTCTGGATCTGTTCAGGGAACTTAAAATTACGAGAAGTTGTTACTTCTAATAATACAGCGGAGCGATTTTTTAGTTTATGGTTTCTAATTTATTTTCTGAATTTTACAACTACAACTTATCAGAATCCGAACAAAAATCTAGACCGTTTGGTGTGTGTGCGCGGGGTTCTTGTTCTGGAAAAATTTTCAGCTACCAAAAGCTCCCTTAAACATGTCTCAAGGCTGTTGTGTTATAAAGTTACGGAAAAAAAATAAAGTTGCTGAAAAATGATATGCAGAACCAAGTTTTTATTTCGAAAGTAGAGATGATGGATAAGATATTAGAAAGTTGAAGATTTAATGAAA…
LOC_Os05g45770	8.2532	LOC_Os05g45760	5.53226	LOC_Os05g45770	4.099	LOC_Os05g45760	11.1951	LOC_Os05g45770	5.46189	LOC_Os05g45760	4.12097	1000		Chr5	26506627	26507606	TCTCCCGCGGCTGGGCCGGCTGCGGCGGCGGCGGCGGCGAGCGGCGAGCGAGGAGAGGGTTTTGGGGACTCTGGGGCTATGGGAAAATCGCAAGGCGGTGGCCCGAAGGCGGTGTTTGGAAAAAATACGCCTTCTCTACAAAGAAACGGATTTTCGAGCCACACTTCAAAATACTTCTGCTTTTCTCGGGGATTGCGAAAAAAAAATACCACCTTCATTTCATATTATAAATCACTTTGATTCTTTTAGTCAAATTTATTTAAGTTTTATCAAATTTATAGAAAAATTTAATAACAACTATATAAAATACCAAATTAGTCTTATTAAAATAATATTATTTATTTTTTGATAATATGTTTGTTTGTGTTGAAAATATTTTTATGTTATATATATATAATT…
LOC_Os04g42500	8.03215	LOC_Os04g42490	7.76088	LOC_Os04g42500	13.8962	LOC_Os04g42490	9.6821	LOC_Os04g42500	4.64096	LOC_Os04g42490	11.3333	1000		Chr4	25149607	25150360	CGCCTCGGCGTTCGTTGCGGTTGGTTTCAGGCTAGGCTGGGCATTTTGGGCCAGGCCTACGTACGAGGCAGGCTGCGCAAACTCGCCGGCCCAGCCCAGTAGCCCGAAAGGAGGAAGAGTCGAAGAGAGTGCGAGACTACGCGAGTCTCTCCGATCTCTCTCCTCTCCCCCTTGGCTCTGATCTCTCACCCGAGATCCGAGCACGAAGGCGGCCGCGGGCGGATCCGGCGAACTTTCCAACGCCGTGAATCGCCCCCTCCCACGGTGAGCTCCTCCTGCTTTCCCTTCCCCATCTCATGGAACTTTTTTTTAGTTTTGGGCGATTTTGCTGTTTGTGAGTAGCATCAAGCCGTGGTAAGAAGGTAGAATTGGAGTTTTCGTTATGCACACGTCGTTGGA…
LOC_Os08g06240	7.63558	LOC_Os08g06230	20.582	LOC_Os08g06240	8.64751	LOC_Os08g06230	12.1853	LOC_Os08g06240	13.6624	LOC_Os08g06230	9.92264	250		Chr8	3438225	3438448	CAGCAGCTACCCAGCGAATGGCTCATGTACAAGAAGCCTTCTCGTGGGCCTTTTCTTCTCAGACCAGCCCACAACTCGCAATCCATCTTGGGCCTATTTGTGAAACTTCCAGCCCAAAATCAGACAAAGGCCCGAATTGTAATTGGGCTTTTTTGAAATTCCGGCCCATGTAATCAATATGCGGGCCCATTTTATAAGGAGAGCACCTACCACTACCAGAGGCG
LOC_Os01g58530	7.61558	LOC_Os01g58520	2.42373	LOC_Os01g58530	4.97399	LOC_Os01g58520	1.01985	LOC_Os01g58530	4.77322	LOC_Os01g58520	1.78553	250		Chr1	33821133	33821306	CTCTTTTAAAATTTTAATTTTAATCTTTTATTGCAGTGTTGTCCCACACACGGATCACGCGGCTTCATCTCGTTTTCCTCCCCCACAGACGGGGAACCGCGTGAGCAGACTCCAACCTCTCACCTTAGTCACCTAGCTACTTAAGAGATTAGACTGAACTTGGAGAAGATGATA
LOC_Os07g45360	7.44729	LOC_Os07g45350	38.722	LOC_Os07g45360	8.0649	LOC_Os07g45350	21.6392	LOC_Os07g45360	9.75211	LOC_Os07g45350	18.7724	1000		Chr7	27054788	27055343	CACCGGCCTCGGTGGGGGTGGGCCTCACATGTCAGTGAGTACATTCCCTGACATGCGGGCCCCGCAGGGATATGCCACGGCCCCTATTAGATACTGGCCCAGAAGCGCTTTTAGTAAGACTTGGCCCTAGGGCCTGTTTGAGGGAGCAGCAGGAGCTACAACAAAGCTTCCCAAACTATCCGATTTCCATGTAGAGAATGTATATGGAGAATTCAGAAAATAAACTATAATTTAAAAGCTGAGACTTCTAGTTTTTCTAGTTTTTCGCTAGCTGTTTCTTAGAACCTTAAGCTACCAAAATGGAGTATGACCTTAGTTAGTTTTGGTAGTCAGCCACAGTTACTCTTATAATCAAAAACTTGCTTAAATATTTTTCTTAAGATTCTAAAAAACTATTGT…
LOC_Os09g39594	6.97035	LOC_Os09g39590	14.6487	LOC_Os09g39594	8.04582	LOC_Os09g39590	34.491	LOC_Os09g39594	11.4154	LOC_Os09g39590	23.6942	250		Chr9	22727500	22727637	GTGTAGTAGTTGGGCCGCTCGAGAGGCTTATGCAGAAAAACTGTACATGGGCCGGGCTGAGGCCCATATACTTCCTCTTTTGTGTTGGTTTCCTTCACTTTCCTACTCGAGGCCGACGGAGCGTTGCGTCCGCCGCCG
LOC_Os12g34400	6.92236	LOC_Os12g34390	0.380176	LOC_Os12g34400	14.112	LOC_Os12g34390	0.287512	LOC_Os12g34400	4.32196	LOC_Os12g34390	0.235711	250		Chr12	20849838	20850016	TATCCACTGCATTTATGTTCTCCAAATCAGCTTCATCTTGCATTTCTTCTCCTTCCTCTTCATTTATAGGTGAATCTTGAGAAGTTGAGGTGTTTGATTTTGCTTGAGGGATTAGAATTAGTCTGACTACCATTTCAAATTCAATTCTATGCAGGCATTAGGCAGCTCATTTCAATTGA
LOC_Os09g39870	6.90195	LOC_Os09g39860	1.19804	LOC_Os09g39870	14.0633	LOC_Os09g39860	1.1566	LOC_Os09g39870	8.3467	LOC_Os09g39860	1.14744	1000		Chr9	22854512	22855317	TATATCATTTCTAGTGTCATTATAATTTTATAAATATTCAAATAATACCTCTAGATACCTCTACTTTATTTTCTATTATTCTAAGACTAAATTGCTTTTCCTTTTTCCTTTATCCCCTTCTTTTTTCTTATTCTCTCTGGATAGAACATTTGGCTAGAAGATGAAACTAACAGGGTTTTCTGGCAAAACACGTGCCAATCATGATCTAGCTACATCTAGACAAGGGGAGGGCGGTGCATTGGAGACGATAGGGGTGTAGGTCGTGTTCTAACAAGCAGTGGGGGTATAAATCTATTGGATCTCGGGGGAGGGGGTAATGTATAGCTTGACGCAATTGATGCCATTTGCTTACAACACCATTGGCATTTGGTTGTCATTGACGCTGCTACAGTGCTACTG…
LOC_Os01g63790	6.84027	LOC_Os01g63780	12.3926	LOC_Os01g63790	19.4655	LOC_Os01g63780	26.7395	LOC_Os01g63790	5.65274	LOC_Os01g63780	9.41849	1000		Chr1	37011356	37011897	TGAACAAGGTCAATATCTTGTAGCCCAGACCCTTTAATAAGTATGCTAGAGATAAATCGACGGGATTTGTACAAACCCAGTGCTGCTAGCTTGAACAGCTGAGGAAGTTGCCTGACTAGTGCTTGTGATGGTGGTTGAAGTACTTGCAGCTACAGTAGAAACACCTGTTGAAAATACCCGCTTAACATAAATCTGGACATCATCAAAATAGACTGAAAAGTGATAATCAAAATAGACTGAAAAGTGATCACCTCAAGATTTAGGAAACAGATTGCAAGGTAATGATTATAGTCAAAACAGTGCGTTACAACAACAATTTCCTGTATTGCATAGGAAAGGCAAATGCACAATGATCGGGTCCTCAAATGATGATACAAATAAGTTATTTGCGATGTTATG…
LOC_Os04g44810	6.83836	LOC_Os04g44800	19.6667	LOC_Os04g44810	13.4029	LOC_Os04g44800	26.5086	LOC_Os04g44810	9.82528	LOC_Os04g44800	44.5136	250		Chr4	26528379	26528479	CAGCTCGGCCCAGTGGTTTGCCCTGGCTCGGGGCTTTCACTGACATGTGGGCCAGCAGCCCAGCACGTGTCTTCCCCTGTTGCGCGTCTCCCTCTCACGCC
LOC_Os02g55160	6.48457	LOC_Os02g55150	10.9879	LOC_Os02g55160	5.16213	LOC_Os02g55150	7.14594	LOC_Os02g55160	2.70476	LOC_Os02g55150	8.6599	250		Chr2	33790986	33791186	TCACCCAGTGCAACGGCTTCAATGGTGTCCTCTTAGATGACTGGTTGGGCCGCAAACTTCTAGGACTTCTGGACCGGGCTGTGCTACGGTCCTTTGCGCCAAATGAGAATGTAGGAGGTGGGGGAGGAGATGAACTGACAACATTACCCTTACTTGGCAAAGAGTTCGAGGAATTCTTAGGAGGTGGGCCTGGTGGAGGTG
LOC_Os04g43350	6.32387	LOC_Os04g43340	4.40713	LOC_Os04g43350	6.39552	LOC_Os04g43340	3.19873	LOC_Os04g43350	5.46591	LOC_Os04g43340	4.31688	250		Chr4	25636842	25637067	AGTGAGGTGAGCGAGCGAGCGAGCGCTCTTTGACCGGCCGGCCATCCGCGATGCGAGGACGTTGACGATAGAGAGTTGACCAAGAATTTTACTCCGGGCGACGCAGCGTGAGGACGAAACGGGCAGGCGTGAAGGCCTCGGTGGGCCAAATGTTCAAGCGTGATGGGCCAGTCCAGTCGGAGCCCACCACTAGTGAGTTTTCTCGATGGACGGGAAACCCAAAAGA
LOC_Os07g47380	6.15528	LOC_Os07g47370	0.755618	LOC_Os07g47380	5.03242	LOC_Os07g47370	1.51156	LOC_Os07g47380	4.75246	LOC_Os07g47370	0.430453	250		Chr7	28337597	28337734	TCAACCACGGATTTGAGATCCTCTCACTAAAGTCACATGATTTTGAGTCACTGACATGTGGGCCCTCTTTGTTATGGACCCACATGCCAGAGACTCTAGTAGGATAAAAGCCCAAGGGCCAAACCCCTCCTCTTCTTC
LOC_Os03g60750	6.0186	LOC_Os03g60740	38.6428	LOC_Os03g60750	10.6435	LOC_Os03g60740	26.3227	LOC_Os03g60750	7.10957	LOC_Os03g60740	20.7622	250		Chr3	34529102	34529176	GCGGGGAAGGTGGCCACGTCACGCTTTGCTCGCCTCGTCCGGCCCAGCAAACAAGCTGCTTGGGTTTCACTTGTG
LOC_Os02g51840	6.00632	LOC_Os02g51830	21.5489	LOC_Os02g51840	14.2846	LOC_Os02g51830	6.71553	LOC_Os02g51840	21.3337	LOC_Os02g51830	5.73912	250		Chr2	31754456	31754625	TAGGAGATAAAACGCAGAATCAGATTGGGCTATATTTGGGTAGCATTTGTGGTTGCGATCCGTATTTTATTGGGCCAAAATGGACCTCATATTGGATCATGATCCAAATTTTGTTCCGATGACTCTTGGGCTTGGGCTGATTTGCGCTTCCTGTTTGACGTCACCTTCCA
LOC_Os12g03094	5.86035	LOC_Os12g03090	73.3717	LOC_Os12g03094	4.38216	LOC_Os12g03090	152.347	LOC_Os12g03094	2.11041	LOC_Os12g03090	204.219	250		Chr12	1170473	1170641	CGAGAGAGCGATTTTATAGCGAGGGGATTAGGGTTTAGCTCTAGTGGGCCATGGGGGATAGTTAGTGGGCCATTATGGGCTGGGCTAGAATTAGTTGGGCCTTCGCGAGCCCATTTGGTGGGCGCGTTTTTCGCTTGTAAAAAGGCCGTGGGGGAGGAGGCGGCGAGCT
LOC_Os01g01380	5.59522	LOC_Os01g01369	33.9784	LOC_Os01g01380	4.47691	LOC_Os01g01369	20.7285	LOC_Os01g01380	2.61354	LOC_Os01g01369	90.647	250		Chr1	190846	191036	AGTGAAAATGTGGTAGTCCACCATACCTACTTGTATCGTGGTCTTGTAGATTTTGCACTGTGGAACATATGGCTTAACATAGTTGTTGGTCTAGGTGACATACCAGGAACACCAAAGTGTGGAGAGTGGCTTGTGGGGGTGGGGGCCCACCACCTTCATTCCATTACACGGTCGAATCGAGGCCCCACTGT
LOC_Os12g34340	5.30657	LOC_Os12g34330	20.6133	LOC_Os12g34340	8.3316	LOC_Os12g34330	15.1878	LOC_Os12g34340	3.14287	LOC_Os12g34330	11.7137	1000		Chr12	20813363	20814294	CGGCGCCCTCCAGCCTCCGCGCGTAGTCCTCCGCGGCGGCCGCCTGCCGCAGCACGGCCGCCCTGCCGGCCTCCTCCTCCCCCTCCTCCGCCGCCTCCACCGGCGGCACCTCCACCTGCACCGTCGCCACCCCTCCCTCCTCCTCCACCCCCACCCCCTCCCCCGCCGCCGCCGGCCTCAGCAGCCATGGATCCGCAAGGAACCCCTCCAACGCCGCCGCCGCCTCCGCCAATCCTCCCCCCCTCCCCCTCCCCGCCGCCCCAAACCCTAGCTCGCAGTCGCACACCCTCCGGCTGCACAGCACAGAGAGAGAGAGAAAATAGCTTTAGAGAGAGAAAAATAGTTTTAGAGAGAGAGAGGAGAGAGAGAGTTTTACCATGTGATGGGGCACGCGACGTG…
LOC_Os10g41120	5.17312	LOC_Os10g41110	9.67117	LOC_Os10g41120	17.0895	LOC_Os10g41110	8.03822	LOC_Os10g41120	3.90201	LOC_Os10g41110	5.70171	500		Chr10	22083319	22083675	TGCGGCTTCGTTGAAATACGCCTCCCAAGTCGAAAGGCGCACGGAAGCGGACTCCTCGTCGCGGCGTCGTCCCGGCCCACGAAAGCCCACGGCCTACTTACAATCGAGGCCCACCTGAAATTTCCACGCGCACGCGCTTTCCCGAACCGTCTGCACCAGTGGGACCCACCGTCAGTGACTCGGCTTTGACGCACCATTCCGACCGCCAGCTTGACGCGTGGAATGGTGGGGCCGAGTAGTCAGTGGGACACCCCTCGGCGTCATCCGTAAGCAGAGAGGGAGGAGAGGAGAGGACGCGGAGCGCCATTTCCGAAATCCACGAGAGCTCATTTGGCTCCTTGCCATTTTGCTTTTTCG
LOC_Os02g58510	5.09791	LOC_Os02g58500	4.72954	LOC_Os02g58510	15.5034	LOC_Os02g58500	3.97418	LOC_Os02g58510	15.7381	LOC_Os02g58500	17.3487	250		Chr2	35772124	35772233	TGGTGGGCCATACTTGTCAGTCTCAGTTACCTAAACCCACTCCACCACACGGGTCGACTCGACTCCCACTCGTCAACCACCCAAACCCCCCACCACTACCGAGTACCAAA
LOC_Os08g40860	4.92081	LOC_Os08g40850	24.147	LOC_Os08g40860	5.4238	LOC_Os08g40850	11.3312	LOC_Os08g40860	2.69545	LOC_Os08g40850	12.5184	1000		Chr8	25853121	25853729	TGGAGATCGAATTCATACTAGTACGTATTTATATACTGTATTTATCTTGTATTTTTCCCTCTTTTTCTTTCTTGAGTGAATATTGCTACGCGTGTTTGTATTGTGTGAGATTTTTGCATGTTTTTGTTGTGTTTGTTCATAGTGGGATGATTCGAAATCTCCTGTATTTTTTGGGAGTTTCTGACATCAATTTGCACGTTTGAGAAATTTGTGTGGTTGTATTTTTTTTTGTGTATTTACACCAAGGCTTCCTTCTTGAAACTTTCCTGCATTTTGGCATTTTGGCCGTTTGGAATGGTGGCCTTTTTCTTGAGAGAGACCTCGATGTCATAAAAAAAGTGTTTTTTTTCCCTTTTCTTTTTTTTTTGAAATGATTTCTCACTCACCATGATTGAGAGA…
LOC_Os01g72880	4.81647	LOC_Os01g72870	17.2653	LOC_Os01g72880	10.7691	LOC_Os01g72870	16.9946	LOC_Os01g72880	4.31838	LOC_Os01g72870	13.5236	500		Chr1	42268525	42268880	CGTTGGATGGAAGAACCAACGGACAAGATGCAGGTAATTCGACATTATGCACAAAACCCCCTGAATATATTACTATTTCTTTTTACCTTGTACCCTTTTGTTGAAGGGGAGAAAATTGGGAAGTACTCCCTCCATCCCAATATAAGGGATTTTGATTTTTTTTCCTGTACTGTTTAACCACTCGTATTATTTAAAAAAAATTAGAATTATTATTTATTTTTTTTACTTTCTTTTAAAGTACTTTAAGCATAACTTTTTATTTTTTTATATTTACACAAATTTTTAAATAAGACAAGTAGCCAAACAGTACAAACAAAAAATTCAAGGAGTACTATAGTGTAACATTTACAATTTAC
LOC_Os02g53340	4.80519	LOC_Os02g53330	76.0472	LOC_Os02g53340	13.2134	LOC_Os02g53330	26.0696	LOC_Os02g53340	3.45631	LOC_Os02g53330	38.9212	250		Chr2	32648504	32648606	CCTCACGTGCCCCGTGTCAGTGAGAGAAAAGGAGACGTCGTTTTGACTCTTTGCCCCCGTGTCCACTCGCTTTCTCTCCTCCTGGTCCTTGGCGTGGAAGCCA
LOC_Os01g39810	4.76935	LOC_Os01g39800	19.0329	LOC_Os01g39810	6.1005	LOC_Os01g39800	9.8616	LOC_Os01g39810	5.89141	LOC_Os01g39800	6.60736	1000		Chr1	22449819	22450498	CTTCAAATAAACCAAAATCACTTTATTTTATTTTGATCTAATTAGTTGAGTTTGTTGGGTTAATCACTTACACCCCCCGCTACGATCACAGGGGGATTTCAAAACCATTTGTCGAAACTCAAACCGCACGAAAAAGAAATTTCCCTGATTTTCTCACTGATGATTTCAATCATACGCTCAACTTAAATATCATATTATAAACTATGCAAAAAAGTTGTTCGTCTGATATTTGGAATTTTTCATCCAAGCGGTATTTTGGTCATTATAATAAAATTGTACAATTTTAACAAAGACAAACCAGACGACTATAGTATATCATAAAAATTCAGAAAAATGCAATGGCATATTAGAACTTGGCAAACCCAGCAACATATTGTATATAACATAGAAAAAATCAGA…
LOC_Os12g09290	4.71696	LOC_Os12g09280	14.662	LOC_Os12g09290	9.34578	LOC_Os12g09280	22.8454	LOC_Os12g09290	5.58022	LOC_Os12g09280	40.095	250		Chr12	4863168	4863260	ATGGAGTGGGCTCGGATCTGGGCCGTTCGATTGTAGGGTGATAAATATGAGCCGTTTGATTTGTAAGATGTAATAGTGTAAGAACGAGAGATG
LOC_Os06g49520	4.67005	LOC_Os06g49510	15.9048	LOC_Os06g49520	4.52644	LOC_Os06g49510	11.5966	LOC_Os06g49520	1.89941	LOC_Os06g49510	7.52614	250		Chr6	29994451	29994592	TGATTCTCCTCCCAGCCGAGGAGATGGGTTTCATGGGCTTCGTTTGATGGGCCGATTCGGCGGTATGGGTCGGCCCATTTAAGAGGCCCGCTTCATTTCCGCGAGACCTAGAAGGCTAGAACACTACCAGTTGAGTTGACTG
LOC_Os06g05190	4.60953	LOC_Os06g05180	56.9715	LOC_Os06g05190	7.88423	LOC_Os06g05180	55.6123	LOC_Os06g05190	6.90495	LOC_Os06g05180	82.3205	250		Chr6	2329651	2329883	CTAAACTAAACACCAAGATGAGGAGGGGGTTTTGTGCGTAATTTTATTTATTTTTGTTATTACTCCATTTCAAATTAGCCCCTGAGAATTATTAATTAAGTCCCTTTTTGCAAAAAGGTTAACGTACGGGTACGATTACCAACTTTTGGGCCCCAGCTGTTGGGCCGCGATGTGGGCCCACGTGAACTAAGGCCTGGCCCATATTATATTCTTTTTCCTCTTTTCTTTTATTG
LOC_Os03g53510	4.48828	LOC_Os03g53500	6.48344	LOC_Os03g53510	7.61728	LOC_Os03g53500	9.73703	LOC_Os03g53510	4.95243	LOC_Os03g53500	6.44307	250		Chr3	30689230	30689440	TGAAAAAGGAAAAAAAAAAGAAAGAAAATAAAAGGGCAAAGTCTCGCGTGGACACCAAGGCCGGAATATTCCATCCGATTCTTACTGGGCCTATGTTACGTGGGCCACAAAATTAGGCCGACGCGAGCCATTAATGGGCCACAAGATCACATGCCGTTGAGGCCCAATCCGGGACCATATCCGGTCGGGTCCGAGTCCAACTCGCGGCCCG
LOC_Os07g06070	4.27957	LOC_Os07g06060	7.90768	LOC_Os07g06070	1.6377	LOC_Os07g06060	22.5463	LOC_Os07g06070	2.62365	LOC_Os07g06060	8.99276	1000		Chr7	2942825	2943339	GAGAAGGGAAGGGGACTTCGACGCTTCGTAGCAGGGCAGGTGAAATGGGCTGTGTGTGTTGGGCCTTTTCAGTAGTGGGCCGCATCTCATATGGGTTGGCTTGTTAGTATTTCTTTTTCTCTGTTTATTAGTGGAATAAGTTCATCTGAGGTCCCTTAATTTGTCACCGAATCCGATTTTCGTACCTCAACCAAAAACCAGATACAACGAGTCCCTCAACTATCAAAACCGGAGCAGATAAGGTCCCTCGGCGATTTAGATGGCGGTTTTGGCTGACGTGGCACATATGTGGCTGATTTGACTCGGTCTTCATCTCACGTGGCATTGACGTGGCACTTACGTGGCAATTCGATCCAGAAAAATAATAAAATATGTGGGACCCACATGTCAGTTCCACCC…
LOC_Os06g09840	4.16096	LOC_Os06g09830	6.14695	LOC_Os06g09840	14.0136	LOC_Os06g09830	20.2324	LOC_Os06g09840	12.1408	LOC_Os06g09830	12.7236	250		Chr6	5008058	5008191	TCTCTCTCTCTCCTGCTCCGCCTCCTATATAGATTCTTCGGACTCATCGGGGCCGTCCATCCGCGCCGCTGCGCCAGAAACCAACGGTCAGGATTCGTCCACGAACGGGTAAACCCGGCTCGAGCCGAGACCAA
LOC_Os12g05660	4.09768	LOC_Os12g05655	0.824544	LOC_Os12g05660	6.495	LOC_Os12g05655	0.623591	LOC_Os12g05660	4.03942	LOC_Os12g05655	0.471798	250		Chr12	2602163	2602352	TCTCCCTGATTTGGGCTGGCCTTGTGCACGAATCTTGAACAAAAAATCAATGGCCACAAATTCAGCTGACAAAGACAAATAAATCAGCAGGCAGCCAGTTATCAATTCCCTTCTGGGAGTACTAAAAAAATTAGTGACAAATAAAAAAATATATACGGTGAATGGCCAAGATGCCTTTCTTCCTCCTCCA
LOC_Os02g57340	3.86572	LOC_Os02g57330	10.0793	LOC_Os02g57340	6.06155	LOC_Os02g57330	11.2119	LOC_Os02g57340	1.60933	LOC_Os02g57330	13.4913	250		Chr2	35122745	35122839	TAGGTGTAGGTGAACTGGGCTCTAAATGGGCCTTATCCAATCCGGTATGCCCAAGCCCGGCCCATTACATGAGAGACTCGAACGGCCCACGCGTA
LOC_Os06g06420	3.8284	LOC_Os06g06410	17.9984	LOC_Os06g06420	14.6573	LOC_Os06g06410	22.6249	LOC_Os06g06420	11.188	LOC_Os06g06410	19.774	250		Chr6	2995594	2995767	TGAGAAGCCTAGGGTTGGCGTTGCTGACTTGAGAGGCCTCATTGGTGGGCCTGGACCGTTGAGTTGGGCCCACCTGTCAGCTAACACTATGATGGGCCTTTTCAAGCTTTGGGCCGTTGGATGCGGCGAGAGATCTGGGCCTCTGGGCCGTCGGATCTGAGAGAAGTATTGTGC
LOC_Os04g42880	3.74747	LOC_Os04g42870	16.0393	LOC_Os04g42880	5.21467	LOC_Os04g42870	7.17419	LOC_Os04g42880	3.76172	LOC_Os04g42870	5.29993	250		Chr4	25374580	25374638	TGTCCGCCACGTCCCCAGTCAGGATAGGTATATCGTGACCGGTTTGGACTAAGTGTTTG
LOC_Os02g48130	3.6741	LOC_Os02g48122	4.25618	LOC_Os02g48130	5.8747	LOC_Os02g48122	7.98822	LOC_Os02g48130	3.41599	LOC_Os02g48122	2.91726	250		Chr2	29465660	29465660	C
LOC_Os09g38755	3.6236	LOC_Os09g38750	16.807	LOC_Os09g38755	8.48851	LOC_Os09g38750	14.6999	LOC_Os09g38755	5.54533	LOC_Os09g38750	38.1355	250		Chr9	22268858	22269102	CTCTCGCTGGCGCGGTGGTGGTTGCCTTTTGTTGGAGGTTGGAGAGATGCACCCGTTAACCCGATACTCTTCTCGGGTCGGGACTCGCGTTAACGGGTCTGAACACGCGAACCTGACAGAGCGGGGTTAACGGGTTAGAAACCTAATGGGCGCTAAGTGATTCGGGTTAACGGGTTTGAACCCTCGAACCCGGATTTATACTGTTCGTCTAGTTCTAGTAGTCTTCGTGTCACGCAGCTGAACCA
LOC_Os01g58754	3.62277	LOC_Os01g58750	22.03	LOC_Os01g58754	5.76052	LOC_Os01g58750	27.2573	LOC_Os01g58754	2.6911	LOC_Os01g58750	23.4994	250		Chr1	33960102	33960314	TGGGCTGCTGCGCTTGCGTGGTCTCAAATCAATGGAGGTAGGAAGCCGACACTAGCGGGCCTTGGGCCGAACAAGCTAGAAGGCCCATTTACATTTTTATTCGGCCAATCGAAAAAAAATCAGTCAATTTCTCACCCGTTGGATAGAGATCCAACGCATGTGCCTTTTCACGGGGAGGGTCGAGCACTCGAGCCCTAGCGCCGCCTCGCCGTC
LOC_Os09g33920	3.57769	LOC_Os09g33910	0.582904	LOC_Os09g33920	11.1025	LOC_Os09g33910	1.62816	LOC_Os09g33920	7.46561	LOC_Os09g33910	0.205219	250		Chr9	20019391	20019441	TAAAGCGAAGGGGAAGCCACACGGGTCGAGGAGGCTGCGTGGCTGGCCGTT
LOC_Os09g32700	3.25686	LOC_Os09g32690	44.6059	LOC_Os09g32700	6.29021	LOC_Os09g32690	34.6813	LOC_Os09g32700	6.27545	LOC_Os09g32690	36.6122	250		Chr9	19506985	19507048	CGTTTCCCATTCTTCTCCTCCTGTTTAAAAGGGAGACGAGGAGGGGGTAGAGGACGAGGCGGAG
LOC_Os01g08690	3.13272	LOC_Os01g08680	3.65909	LOC_Os01g08690	7.10745	LOC_Os01g08680	4.09395	LOC_Os01g08690	5.16104	LOC_Os01g08680	4.26134	250		Chr1	4326342	4326578	CCCCTCCGAAATGGTACGCCCGTATTTATACCCGTACAGTATGACAGACGTGTTGGGCTACGACTCTAAATGGGCCACCATTTGGTGGCCCATGTAGTTTGGGCCTCCATTCCTAGGCCCAAACAGTTTGGGCCGGCCCACCTGCACCCGGTCCACGGGGGCCTCGTGCGCCGCTGCCACTGCCACCACCATAAGACGACGCCGCCATCGCCGCGTCACGCCACGCCACGCCACGCG
LOC_Os09g29760	2.9469	LOC_Os09g29750	12.3328	LOC_Os09g29760	6.37847	LOC_Os09g29750	31.7486	LOC_Os09g29760	1.01234	LOC_Os09g29750	8.86924	250		Chr9	18090864	18091035	CGAGAGAGAGAGAGGGGAGGGGAGTGTGATGTGGTGTGCTCTACGCTAACGCCGAACGCTACTAGGCTTTCAGATCCAACGGTTACTGTCGCTTTAATATTCGTGCGTGGGGTTGATCGAAATAGACTGAACTCGCCTCAGGTTCGTTCCACCACGGCGCCGCCGCCGCCGA
LOC_Os04g41930	2.92678	LOC_Os04g41920	18.9	LOC_Os04g41930	0.963594	LOC_Os04g41920	12.113	LOC_Os04g41930	1.42849	LOC_Os04g41920	10.4412	500		Chr4	24843711	24844183	CGATGGTGATAAGGAGAGGTGGGGGCGGAGGAGGGGGATGCGATGCGATGGGGGAAACGGCTCCACTGCAGCCGTGCGGAAAGCCGCGCGCTGCCGTCCGATGTGGGATGGACGGTTAGCATTGACCTTGGGTGTCTAGATGGATGCCTGAATAAGCTTTGGGCTACCCAGCCAAACAGCCCAAAGTGTTCGGGCCGCATTTGGTGATTTGGAGCAAAAGCAAGGGGAATTATATCCGGAGGAAAAAGTACACCCAAGGTCCCTCAATTTGTCATCGAGATACAAAATCATCCTCAAACCACAAAACCAGATATCTCGCGTCCCTTAACTTAATCAAAACCAGTCATAAAAGATCTTTAGACGGTTTTGACCCGGTTTTAGCCTACGTGACGGCTAAGT…
LOC_Os11g34920	2.92389	LOC_Os11g34910	3.50024	LOC_Os11g34920	3.2981	LOC_Os11g34910	3.0678	LOC_Os11g34920	8.53521	LOC_Os11g34910	1.58779	1000		Chr11	20460320	20461110	CGAACTCCCCAACCCTAGCCACTCTCGTTTCATTGGTCTGACTTATTGGGCCTAGCTGAGCAACTGGGCTGATATTTTTTGGGGGGTTAGGGGGTCGCTGGGCCAAATTCGGGGGTAGTCCCGGGCCCACCAGGACTACCCCTGGCTACGCCCTGTCTTTAACAATATTCTTTTGCGAAATGTTGTTTCTTTGCCTCACAAAGCCCTGTCATTCATGTTACAGGAAAGCTTTGGCATCAACTCAACTAAGGGGCGAGCTGGAGAAGGTACACGGATTACTGCTTGCCAGTATTCGAGCGGTAGGAGACTCAAGCACCTAATGTCGTCGTAGTGGCGACCCCTCTGCCGTGCACTTATCTTTTTGGACTCTTAGCGCTTTGTCGATTTATCTCTGGCTTG…
LOC_Os02g54490	2.89643	LOC_Os02g54480	0.0904646	LOC_Os02g54490	6.66041	LOC_Os02g54480	0.205244	LOC_Os02g54490	4.72075	LOC_Os02g54480	0.223693	500		Chr2	33363847	33364263	TTTTATGTTTTCTGTACTGATAGGGAGCTATAAACAGTTAAACACCAGCTTGTCGATTAGCTCTTGTTGATGAGTTTGGTTTCAGGTTTTGCATTTCACACCTCTGTCGTCATACTTGATCGGTTGATCTGGCAATTTCTATTTTTATCTTATCAATGCATGGCTTTGTTAACATAACACCAGCTTTGCTGTCTCGGTTTCAAAAAAAGAGTAGTGACACACAAGAAATGGTGATTAGTGAATTCAAAATTAACCTGTCATATTTCATATTCCTGCTGAATTTCATTTTCCATTTATTCCATGTGTATTTCTGTTTTCAGATTTAGTGTAAGTGGAATCTGTATTCCCTTTGATATTTTGTTGTCATTTCTTAATTCATGCTGTCATAATCCGTTAGTC…
LOC_Os03g05430	2.86007	LOC_Os03g05420	9.06439	LOC_Os03g05430	3.26602	LOC_Os03g05420	19.9618	LOC_Os03g05430	4.09745	LOC_Os03g05420	12.0474	250		Chr3	2682168	2682307	AGGGGTTTTGGTGCGGGACCGCGTCGAGAATTTTGGGTCGGGGTTGGCCATTCGGCCCATCTGGCCCACATATACATTCGGCCCATCTGGCCCACCGAAAACGATCAACGCCTTCTCTTTTCCGACTAAAAACCAAACGA
LOC_Os07g08180	2.66938	LOC_Os07g08170	17.6303	LOC_Os07g08180	6.59679	LOC_Os07g08170	23.8007	LOC_Os07g08180	2.60787	LOC_Os07g08170	18.1358	250		Chr7	4156066	4156203	GAAGAAGAAGAGGAGGGAGGGGGCCGCGCAATCTAGGGTTCTTTTTTCTTTTCGGGCCCACCTGGTTCGGCCCATTAAAGCCCATATAGGCCCACGACTTAGGACTTAACCCGGCCTGCTAATCCTACGCTATAGCCA
LOC_Os03g63554	2.65803	LOC_Os03g63550	11.8259	LOC_Os03g63554	1.34011	LOC_Os03g63550	25.8834	LOC_Os03g63554	3.03458	LOC_Os03g63550	36.1052	250		Chr3	35899393	35899556	GCAGCTAAGCCCCCGTCTCTCCCTTTTCACCCGTAGGCCGTAGGAAGGAGAAGAATTTTGGCCCATTAGATGAGATATCATATGGGCCCGGAACAAAAAGGAGAAGAAGGCGAAGGCCCACGATTGCAGATTATATGGGCCCAGCCCAAGAAGAGAAGAAGGCG
LOC_Os10g40070	2.58925	LOC_Os10g40060	10.5712	LOC_Os10g40070	4.27232	LOC_Os10g40060	10.8799	LOC_Os10g40070	7.67591	LOC_Os10g40060	8.82564	250		Chr10	21459779	21460023	CGAGAAAAACCCTCGCCTCGCGTCCCAGCCCAAGTTTTAACGTGCGGCCCAGTAAGAAGATACAGCACGAGACGGCCCATTTTAAAGTGGGCCGCGAATCTGCGGCCCACGAGGAATTTTTTTTTTTTTGACGCTACTGGTTTGGGAGTTTGACACTGTGACGAGTAGAGGTCAAGTTGGTGGGGAATCTAGGCGGCGGAGGCGGTGGAGCGTGTCGGGGAGAAGCCGCCGGCGGCGAGGGGAGA
LOC_Os01g02360	2.57573	LOC_Os01g02350	2.91454	LOC_Os01g02360	4.32341	LOC_Os01g02350	8.34074	LOC_Os01g02360	2.40421	LOC_Os01g02350	4.87343	500		Chr1	745156	745452	TTGTGGTAGAGAGGGGATGCATGCTACTCACTCAGCCCACAAGGACAAGGTTGGCTAACGAAGACAGGTGCTTATGTTGGCTGCTGCATATGATCCGTGCTCCCTGATTTTGTTGACTAATCCAGACATATTGCAATCAGTCAATATTATCCATAGTCTCTGATAGAGATGGGGCAGGGATGGACCAACCGAAGTATCTGATAGAGTAAAGCCAAATTAGTACCAAACTTTGACCAACTTTCGCTAGGAAATAGGAGTATATGATTGATTGTCCCCTATTATAGCAAGCAGTGATCA
LOC_Os02g44610	2.56184	LOC_Os02g44599	14.1543	LOC_Os02g44610	2.8551	LOC_Os02g44599	4.4659	LOC_Os02g44610	2.245	LOC_Os02g44599	8.44984	1000		Chr2	27028418	27029184	TGTTGAATCTGGTTCTGATCCGTCTTCCCCTGTATATAAGTGACGAACAGCGAAAAGAGATGTGCACGGAGGCGGCGGCGGGCGGCCTCCCGTGATCGTGAGGACGTGAGGCCTGATCCATCCCGGTGCACAGTGGCTGGCCCGTGAACAGTGGCCTTAGTCACTGAGAAAAGTTTAATCCCACAAAATTCGTGGCCCATGAATGCTAACGCATCGGCCCATCCATGCCTCTGCTTCGGGAGGTGGCCCAAGCAAAACTTTTTTATATAGGCCCAAGCAGAACTGTTCGTTGTACTTGTGTTGCGTGCTCGCTTCATTGCTTGACGCTGGTCTTAAACTATAAACTGCATCAACTTGTCACGTCCACGTCGAATGCTCGGTAATTTCCAAGTTACTCAG…
LOC_Os06g30470	2.30849	LOC_Os06g30460	33.5166	LOC_Os06g30470	4.48924	LOC_Os06g30460	27.4281	LOC_Os06g30470	0.676068	LOC_Os06g30460	71.568	250		Chr6	17609675	17609797	ACTACTCCGCCCTTCTCTACTTAACACTAGAGACACACGACCTATTATTAACCGTGGGATCGGGAGATCGGACGGTGTTGAGGGAGGAGCCCATCGGCCGGCCCATCGCGCTCCTCCCCCGCG
LOC_Os06g07480	2.28738	LOC_Os06g07474	5.61112	LOC_Os06g07480	3.91823	LOC_Os06g07474	5.78932	LOC_Os06g07480	5.15366	LOC_Os06g07474	7.07237	250		Chr6	3595865	3596001	TGACGTGGCGTGACGTCACAGGAGGGTGTAAAGCACGTGACGAGTTCTCTCCGAGCCGTTCGATTAGGAATGGACGGCTCAGATCCAATATGGCACATACATTTTCACAAAACCCCCTTGTTTTTGTAGTAATTACA
LOC_Os07g02260	2.28389	LOC_Os07g02250	17.2885	LOC_Os07g02260	3.45444	LOC_Os07g02250	16.3433	LOC_Os07g02260	0.655254	LOC_Os07g02250	29.8857	250		Chr7	726496	726606	TGGATATAGGATATTATGTGCATTATGCAGTAGGCTACCAAAGATGATGGGCCGGGCCTACCCAGGCAGAGTTAAAGCCCAAAACCGAGTCCTCTCCCCCTCTCTTTTCTT
LOC_Os02g16650	2.23667	LOC_Os02g16640	54.5916	LOC_Os02g16650	5.19828	LOC_Os02g16640	38.7546	LOC_Os02g16650	2.76656	LOC_Os02g16640	24.6089	250		Chr2	9509762	9510002	TCGCGGCGGATGATCTCGTCGGCGACGGCGACGGCGACGGCGACGAGAGCGGTAGGGATCCCTGCCGCGAGCGGAATCGGAGCAGACGACCGCGGCAATGGTGGGGGGGAATTTCGCGATTCGCTCTAGCTCGATTCGCCCTAAAACCCTCGCGAATTCCAGAGCATTTCGTGGGCCGGGCCGGTCACTGACATTGTGAGCCCTGTCCATTTTAGGCCCACGCGGCCCGAGAGGAGAGTCA
LOC_Os03g56850	2.22599	LOC_Os03g56840	17.6956	LOC_Os03g56850	4.3738	LOC_Os03g56840	5.3217	LOC_Os03g56850	1.62926	LOC_Os03g56840	9.08786	1000		Chr3	32388231	32388963	TGACGTCACGGCCTTGGAACACAAATGCATTTTAATTTTAAAAATGAACCATTTTAAAACTTATTTTCAAACTTTAAAATCTCCGACTATTGTTAACCTATATGGTGTGACAAAATAGCGTACCCATAGTGAAAGTGACACGTTTGTCACACCATTTAGAATGGAGAAATCAAACATTATAAGTTTCGCTCAAAGACCATTTTTGAAAAGAGATTCAATAAAATGTATTCTCAATCAATGGCTACACGTTAGAACACGATTTGGAACTAAATTGATTATGCACGCCTTTTTTTTCCTCCCAACAGCATCGTCTTCTCCATGCACATCGGCTCATTCCTCGTTCCTCGTCGAAGAACTTCGTGGGAGCAGGCGGCGCTCGACAGCCGACGCGTACGTGAG…
LOC_Os01g55900	2.09896	LOC_Os01g55890	26.2817	LOC_Os01g55900	5.78919	LOC_Os01g55890	12.7341	LOC_Os01g55900	2.90212	LOC_Os01g55890	24.0909	250		Chr1	32189756	32189931	TGGTGCTGTTCAGTGGCAACCGGCACTTCTGGATTGCCCAGAAATGCTGGGCCGGTGCTTCGCCTGCCGCTCCGGCCCATCAAAGCTTTTCCATCCGCTCGCGGAAATTCTCGGCCCAAACCTGCTCGGCCCGATCCGTCGCCAACAAGAGCAAGGCACGAAACCGCAACCCTTCC
LOC_Os03g62690	2.05002	LOC_Os03g62680	6.60519	LOC_Os03g62690	2.70663	LOC_Os03g62680	4.27339	LOC_Os03g62690	0.566984	LOC_Os03g62680	3.99193	250		Chr3	35473955	35474092	TTGCTGCTCCTCCTCGAGCTCGACCTTGCAATTTGCATGAACCCCCCGGAAATCGAAAATATTTTCGAATCAGTCTCGCTTGGATCTAAATGCAATTTTCGTCACAGCTTATCCGTTCCCTCTTCGCCATGGGACGCA
LOC_Os03g39660	1.77612	LOC_Os03g39655	10.9861	LOC_Os03g39660	2.97221	LOC_Os03g39655	14.2742	LOC_Os03g39660	1.42614	LOC_Os03g39655	4.44142	500		Chr3	22056431	22056764	CCAAACCCAATCTGCTGAACATTAGAGGGAATCACCAATAAAAAAGTTCAGGAGCAAGAATTGGAATCGAATTACCAGCCTGATCCATTGTATGAACCACGATATGTTATGATGTTGTTACTGCTGCAGCAAAGCAAGATTATAGGGAGTGCGAGACACGTCGGCCTCGGGCGCTCCGGAGACCAGTGACGGCCTGAATGGTTTGTGGAGCACCATGTCGGCGAGTCGCGGGTGAGGGAGAGCCGACGGCGGGGCAGATGCCACTGGTGGTCGCAGGGAGGCAGAGAGGCCGACGGCGCTCCGCTGTTTTTGTGGATCAGGATTCAGGAGCAGA
LOC_Os01g58510	1.77202	LOC_Os01g58500	1.67944	LOC_Os01g58510	1.0824	LOC_Os01g58500	0.846728	LOC_Os01g58510	1.14623	LOC_Os01g58500	1.50435	500		Chr1	33815127	33815405	TGCTTCTCCCCGGTCATTGCCTAATCCTCTCGGAGATACTGACCTCTGGTCTTCCCCCGGTCAACGCCATTTTTTTTTCAAGATGGAAAGCTTAAAACGCGTAAAGGAGAAACAATGCCAACAAAATTGACTCGAATGTTGACTGACTTTGTAGCAAAGCCCAAAGCTGATGCAACCATCTTGCAGTCTTGCATACTGTGTGTGTGTAGTGTGTACTACTGTACTGATTTGGCTAAACTCCTTTCTTTGTTAGTGAGTTGGAGAGGCCAGAGCCATTGA
LOC_Os07g35330	1.75608	LOC_Os07g35310	3.38349	LOC_Os07g35330	4.84243	LOC_Os07g35310	8.52172	LOC_Os07g35330	4.00594	LOC_Os07g35310	8.1074	250		Chr7	21140733	21140941	CAGCCAATTGGCAATGCAAGTTGCTGTACGTTTATCTGATGACGAGAACTTGACAAGTACCAGCGGCAACGCAGAGGAAATGAATATTCTCAAACGACAAACAGCGCAACTGTAATGGCGGGCGAGAGCTACTGATCATTGTCTCGGTCAAAAACCGCCAATTGCGCGTTTTTTTCCTGCAAAAGAAAAAAAATTGTTAGTTAAGCTCA
LOC_Os01g65700	1.69471	LOC_Os01g65692	15.0796	LOC_Os01g65700	0.4929	LOC_Os01g65692	5.3893	LOC_Os01g65700	1.81958	LOC_Os01g65692	7.41251	1000		Chr1	38148019	38148684	AAACCCTCTATTCCTCGTTAGAATTTCACAAGCGGATTTCTTATATGACCGCTAGCTAAAAAAATAGAGTACCGTCATAAAAAATCGTTTCTTAAGCTATGGGGTTGGGAACCCATCTCATCTACACGAAAAACAGAGCGGTCCGTTAGTACGTTATTAATTAAATATTAGCTATTTTTAAAAATAGATTAATTTTATTTTTAAGCAACTTTTGTTTTTTTTTTAAAAACACACCGTTTAGCGGTACATGGTTAGGAAAAGCGAGAGTACATGGTTAGGAAAAGCCTCGAACGAACACAGTCACCTCACGCTCACAGTGACACTGACACAAGTGCATAGCCGTATACACGACGACATCATGCGGAAGTCCAAGCAGAGCAACACCGTCCCCAGGCAGAG…
LOC_Os01g68179	1.50001	LOC_Os01g68160	50.0572	LOC_Os01g68179	1.1344	LOC_Os01g68160	20.0572	LOC_Os01g68179	1.15355	LOC_Os01g68160	12.6874	1000		Chr1	39633854	39634679	CGATGAAGATATTTGCCTCCCAGTTGACAGCTGTTTGCCAATTTTGCAATCTTATCCTTCGACTTCTTCAAACTGCCACATAAGGGTCTTCTCTTTTTTGGCTTTTTATTTCTGGATCCTTAGAAACTTTCTTATTTGGCGGTTGAGTCCTTAGCATCACCGCAGCGTCCTACTCTCTTTCCCGTGCTCGCGGAGAAATTTAACAATATGCCACTCTATAGGTGTGACTTTAACATGATGCCACCTCATAGGATGACCTTATAAAAACGCCACTTCGTAGATGTGGCTTCTTAATGAAATGCCACTTTAGGATGATTAGAGGCTTTTAATCATACTTTGGGTGATTAGCACACTTTTTAACCGAACCATCGCCTTCTAACCACCTCGCCGCTGACCACG…
LOC_Os06g39660	1.40843	LOC_Os06g39650	3.93585	LOC_Os06g39660	2.303	LOC_Os06g39650	5.13059	LOC_Os06g39660	3.69956	LOC_Os06g39650	1.0829	250		Chr6	23549621	23549713	TCGCGCGGGGTGGGTGGCGGCGACGCGACGCGGCCAAGACGTGGGGGGGGAATCTTTTCCTATATAGAGAGCGGAAAGTCACAGCCTCACGGG
