# Supplementary material for: Histone modifications facilitate the coexpression of bidirectional promoters in rice
Source: BMC Genomics. 2016 Sep 30;17:768. doi: 10.1186/s12864-016-3125-0 (PMC5045660; doi:10.1186/s12864-016-3125-0)
Supplement: Additional file 7: Figure S1. — Coexpression analysis of gene pairs associated with BDPs with size separated by every 100 bp intergenic length The Pearson correlation coefficient was calculated from all gene pairs corresponding to BDPs separated every 100 bp using the absolute expression value. Statistical analysis was provided by a two-sample K-S test, where ** p < 0.001, * p < 0.05. (XLS 110 kb) [file 12864_2016_3125_MOESM7_ESM.xls]

## Sheet: Random 1000 UDPs
Motif ID	Motif Name	Query count	Frequency	SD	P-value	Motif seq	description
S00new15	AtCCA1MYB2	31796	31.796	2.04622	0.0203673	AAC	MYB binding site
plantCARE000350	TATA_box	14802	14.802	4.83972	7e-07	TATA	core promoter element around -30 of transcription start core promoter element around -30 of transcription start
S000449	CACTFTPPCA1	14021	14.021	3.79931	7.26e-05	YACT	Tetranucleotide (CACT) is a key component of Mem1 (mesophyll expression module 1) found in the cis-regulatory element in the distal region of the phosphoenolpyruvate carboxylase (ppcA1) of the C4 dicot F. trinervia; Y=T/C;
S000265	DOFCOREZM	11019	11.019	2.04797	0.0202815	AAAG	Core site required for binding of Dof proteins in maize (Z.m.); Dof proteins are DNA binding proteins, with presumably only one zinc finger, and are unique to plants; Four cDNAs encoding Dof proteins, Dof1, Dof2, Dof3 and PBF, have been isolated from maize; PBF is an endosperm specific Dof protein that binds to prolamin box; Maize Dof1 enhances transcription from the promoters of both cytosolic o…
S000454	ARR1AT	9207	9.207	1.67244	0.0472187	NGATT	ARR1-binding element found in Arabidopsis; ARR1 is a response regulator; N=G/A/C/T; AGATT is found in the promoter of rice non-symbiotic haemoglobin-2 (NSHB) gene (Ross et al., 2004);
S000039	GATABOX	7323	7.323	2.48844	0.0064153	GATA	GATA box; GATA motif in CaMV 35S promoter; Binding with ASF-2; Three GATA box repeats were found in the promoter of Petunia (P.h.) chlorophyll a/b binding protein, Cab22 gene; Required for high level, light regulated, and tissue specific expression; Conserved in the promoter of all LHCII type I Cab genes;
S000198	GT1CONSENSUS	6956	6.956	3.93328	4.19e-05	GRWAAW	Consensus GT-1 binding site in many light-regulated genes, e.g., RBCS from many species, PHYA from oat and rice, spinach RCA and PETA, and bean CHS15; R=A/G; W=A/T; For a compilation of related GT elements and factors, see Villain et al. (1996); GT-1 can stabilize the TFIIA-TBP-DNA (TATA box) complex; The activation mechanism of GT-1 may be achieved through direct interaction between TFIIA and GT…
plantCARE000375	TATA_box	6948	6.948	4.82768	7e-07	TTTTA	core promoter element around -30 of transcription start core promoter element around -30 of transcription start
S000493	CURECORECR	5510	5.51	2.5879	0.0048282	GTAC	GTAC is the core of a CuRE (copper-response element) found in Cyc6 and Cpx1 genes in Chlamydomonas; Also involved in oxygen-response of these genes; For CuRE, see Quin and Merchant, 1995;
S000098	ROOTMOTIFTAPOX1	5321	5.321	3.93827	4.1e-05	ATATT	Motif found both in promoters of rolD;
plantCARE000351	TATA_box	5038	5.038	4.19039	1.39e-05	TATAHA	core promoter element around -30 of transcription start core promoter element around -30 of transcription start
S00new4	AtbZIP1	4884	4.884	2.45913	0.0069638	ACGT	bZIP binding site
S000415	ACGTATERD1	4884	4.884	2.45913	0.0069638	ACGT	ACGT sequence (from -155 to -152) required for etiolation-induced expression of erd1 (early responsive to dehydration) in Arabidopsis;
S000245	POLLEN1LELAT52	4581	4.581	2.65886	0.0039203	AGAAA	One of two co-dependent regulatory elements responsible for pollen specific activation of tomato (L.e.) lat52 gene; Found at -72 to -68 region; See S000246 (POLLEN2LELAT52); AGAAA and TCCACCATA (S000246) are required for pollen specific expression; Also found in the promoter of tomato endo-beta-mannanase gene (LeMAN5) gene (Filichkin et al. 2004);
plantCARE000352	TATA_box	4535	4.535	3.30529	0.0004744	TATAA	core promoter element around -30 of transcription start core promoter element around -30 of transcription start in the rd29B gene
plantCARE000096	CAAT_box	4124	4.124	2.00606	0.0224247	CAAAT	common cis-acting element in promoter and enhancer regions common cis-acting element in promoter and enhancer regions
plantCARE000347	TATA_box	3905	3.905	3.45804	0.0002721	TAATA	core promoter element around -30 of transcription start core promoter element around -30 of transcription start
plantCARE000340	TATA_box	2896	2.896	3.57706	0.0001737	ATATAT	core promoter element around -30 of transcription start core promoter element around -30 of transcription start
S00new1	EIN3AP2/EREBP	2747	2.747	2.8955	0.0018928	TACAT	AP2/EREBP binding site
plantCARE000361	TATA_box	2650	2.65	3.15712	0.0007967	TATATA	core promoter element around -30 of transcription start core promoter element around -30 of transcription start
S00plantcell2	GATAPROMOTERMOTIF	2470	2.47	3.58116	0.000171	WGATAR	GATA promoter motif Arabidopsis thaliana GATA factors: organisation, expression and DNA-binding characteristics
S000199	IBOXCORE	2247	2.247	2.21454	0.0133957	GATAA	I box; I-box; Conserved sequence upstream of light-regulated genes; Conserved sequence upstream of light-regulated genes of both monocots and dicots; See IBOX (S000124);
S000453	GT1GMSCAM4	2170	2.17	2.64235	0.0041167	GAAAAA	GT-1 motif found in the promoter of soybean (Glycine max) CaM isoform, SCaM-4; Plays a role in pathogen- and salt-induced SCaM-4 gene expression; See also S000198 (GT-1 consensus);
S000203	TATABOX5	2165	2.165	2.92344	0.001731	TTATTT	TATA box; TATA box found in the 5'upstream region of pea (Pisum sativum) glutamine synthetase gene; a functional TATA element by in vivo analysis;
S000103	SEF4MOTIFGM7S	1906	1.906	2.98712	0.0014081	RTTTTTR	SEF4 binding site; Soybean (G.m.) consensus sequence found in 5'upstream region (-199) of beta-conglycinin (7S globulin) gene (Gmg17.1); Binding with SEF4 (soybean embryo factor 4); R=A/G;
plantCARE000338	TATA_box	1768	1.768	2.87003	0.0020522	ATATAA	core promoter element around -30 of transcription start core promoter element around -30 of transcription start
plantCARE000071	Box_4	1734	1.734	2.68287	0.0036497	ATTAAT	part of a conserved DNA module involved in light responsiveness part of the pal conserved DNA module array (pal-CMA1) involved with light responsiveness
S00new3	AtMYC2	1629	1.629	2.41679	0.0078291	ACGTG	bHLH binding site
S000414	ABRELATERD1	1629	1.629	2.41679	0.0078291	ACGTG	ABRE-like sequence (from -199 to -195) required for etiolation-induced expression of erd1 (early responsive to dehydration) in Arabidopsis;
S000395	INRNTPSADB	1551	1.551	2.68435	0.0036336	YTCANTYY	Inr (initiator) elements found in the tobacco psaDb gene promoter without TATA boxes; Light-responsive transcription of psaDb depends on Inr, but not TATA box;
plantCARE000366	TATA_box	1373	1.373	3.17816	0.0007411	TATATAT	core promoter element around -30 of transcription start core promoter element around -30 of transcription start
S000264	RYREPEATBNNAPA	967	0.967	2.40716	0.0080385	CATGCA	RY repeat found in RY/G box (the complex containing the two RY repeats and the G-box) of napA gene in Brassica napus (B.n.); Found between -78 and -50; Required for seed specific expression; See S000262, S000263; dist B ABRE mediated transactivation by ABI3 adn ABI3-dependent response to ABA; a tetramer of the composite RY/G complex mediated only ABA-independent transactivation by ABI3; B2 domain…
plantCARE000367	TATA_box	850	0.85	2.99548	0.0013701	TATATATA	core promoter element around -30 of transcription start core promoter element around -30 of transcription start
S000296	BOXIINTPATPB	847	0.847	2.49605	0.0062792	ATAGAA	Box II found in the tobacco (N.t.) plastid atpB gene promoter; Conserved in several NCII (nonconsensus type II) promoters of plastid genes; Important for the activity of this NCII promoter; See S000295;
plantCARE000354	TATA_box	753	0.753	2.08646	0.0184686	TATAAAA	core promoter element around -30 of transcription start core promoter element around -30 of transcription start
plantCARE000353	TATA_box	753	0.753	2.08646	0.0184686	TATAAAA	core promoter element around -30 of transcription start core promoter element around -30 of transcription start
S000491	CPBCSPOR	707	0.707	2.30649	0.0105415	TATTAG	The sequence critical for Cytokinin-enhanced Protein Binding in vitro, found in -490 to -340 of the promoter of the cucumber (CS) POR (NADPH-protochlorophyllide reductase) gene;
S000273	NTBBF1ARROLB	692	0.692	2.01479	0.0219633	ACTTTA	NtBBF1(Dof protein from tobacco) binding site in Agrobacterium rhizogenes (A.r.) rolB gene; Found in regulatory domain B (-341 to -306); Required for tissue-specific expression and auxin induction;
S000081	POLASIG2	664	0.664	1.65568	0.0488938	AATTAAA	PolyA signal; poly A signal found in rice alpha-amylase; -10 to -30 in the case of animal genes. AATAAA; AATAAT; AATTAAA; AATAAG;
S000109	TATABOX2	660	0.66	4.01327	2.99e-05	TATAAAT	TATA box; TATA box found in the 5'upstream region of pea legA gene; sporamin A of sweet potato; TATA box found in beta-phaseolin promoter (Grace et al.); sequence and spacing of TATA box elements are critical for accurate initiation (Grace et al.);
S000111	TATABOX4	641	0.641	2.62815	0.0042925	TATATAA	TATA box; TATA box found in the 5'upstream region of sweet potato sporamin A gene; TATA box found in beta-phaseolin promoter (Grace et al.); sequence and spacing of TATA box elements are critical for accurate initiation (Grace et al.);
S000067	MARTBOX	599	0.599	2.55643	0.0052877	TTWTWTTWTT	T-Box; Motif found in SAR (scaffold attachment region; or matrix attachment region, MAR);
S000100	RYREPEATLEGUMINBOX	596	0.596	2.33169	0.0098584	CATGCAY	RY repeat (CATGCAY) or legumin box found in seed-storage protein genes in legume such as soybean (G.m.);
S000421	CAREOSREP1	551	0.551	2.55795	0.0052645	CAACTC	CAREs (CAACTC regulatory elements) found in the promoter region of a cystein proteinase (REP-1) gene in rice;
plantCARE000374	TATA_box	541	0.541	3.24952	0.000578	TTTAAAAA	core promoter element around -30 of transcription start core promoter element around -30 of transcription start
plantCARE000339	TATA_box	523	0.523	1.89934	0.0287601	ATATAAT	core promoter element around -30 of transcription start core promoter element around -30 of transcription start
plantCARE000078	Box_I	513	0.513	2.32636	0.0099997	TTTCAAA	light responsive element light responsive element
S000400	TATABOXOSPAL	498	0.498	1.89607	0.0289752	TATTTAA	Binding site for OsTBP2, found in the promoter of rice pal gene encoding phenylalanine ammonia-lyase; OsTFIIB stimulated the DNA binding and bending activities of OsTBP2 and synergistically enhanced OsTBP2-mediated transcription from the pal promoter;
plantCARE000368	TATA_box	492	0.492	2.85851	0.0021282	TATATGT	core promoter element around -30 of transcription start core promoter element around -30 of transcription start
S000450	PREATPRODH	483	0.483	2.12228	0.0169071	ACTCAT	PRE (Pro- or hypoosmolarity-responsive element) found in the promoter region of proline dehydrogenase (ProDH) gene in Arabidopsis; Core of 9-bp sequence ACTCATCCT which is necessary for the efficient expression of ProDH in response to L-Pro and hypoosmolarity (Satoh et al., 2002); ATB2-binding site; Similar to GCN4 motif (ATGA(C/G)TCAT); ATB2 subgroup of bZIP transcription factors function as tra…
S000110	TATABOX3	478	0.478	3.0534	0.0011313	TATTAAT	TATA box; TATA box found in the 5'upstream region of sweet potato sporamin A gene;
S000310	WBBOXPCWRKY1	476	0.476	2.85658	0.0021412	TTTGACY	WB box; WRKY proteins bind specifically to the DNA sequence motif (T)(T)TGAC(C/T), which is known as the W box; Found in amylase gene in sweet potato, alpha-Amy2 genes in wheat, barley, and wild oat, PR1 gene in parsley, and a transcription factor gene in Arabidopsis; The motif was initially registered in PLACEdb as TTGACT, and was corrected to TTGACY on 22 June, 2006; Y=C/T;
S000105	RYREPEATGMGY2	437	0.437	3.6393	0.0001367	CATGCAT	RY repeat motif (CATGCAT); Present in the 5' region of the soybean (G.m.) glycinin gene (Gy2);
S000130	ACGTABOX	380	0.38	1.91444	0.0277821	TACGTA	A-box according to the nomenclature of ACGT elements by Foster et al. (FASEB J 8:192-200 (1994)); One of ACGT elements; Found in ocs gene; RITA-1 binding site (Izawa et al. 1994); G motif by Toyofuku et al. (1998); G motif and TATCCAY motif (a GATA motif as its antisense sequence; see S000256) are responsible for sugar repression (Toyofuku et al. 1998); See S000346;
S000394	ACGTABREMOTIFA2OSEM	353	0.353	2.04547	0.0204043	ACGTGKC	Experimentally determined sequence requirement of ACGT-core of motif A in ABRE of the rice gene, OSEM; See S000281; DRE and ABRE are interdependent in the ABA-responsive expression of the rd29A in Arabidopsis; K=G/T;
S000177	MYB2AT	350	0.35	2.40573	0.0080701	TAACTG	Binding site for ATMYB2, an Arabidopsis MYB homolog; ATMYB2 binds oligonucleotides that contained a consensus MYB recognition sequence (TAACTG), such as is in the SV40 enhancer and the maize bronze-1 promoter (Urao et al., Plant Cell 5:1529 (1993)); ATMYB2 is involved in regulation of genes that are responsive to water stress in Arabidopsis; See S000355;
S000006	SEF1MOTIF	322	0.322	3.49455	0.0002374	ATATTTAWW	SEF1 (soybean embryo factor 1) binding motif; sequence found in 5'-upstream region (-640; -765) of soybean beta-conglicinin (7S globulin) gene; W=A/T;
S000037	ERELEE4	319	0.319	2.91888	0.0017565	AWTTCAAA	ERE (ethylene responsive element) of tomato (L.e.) E4 and carnation GST1 genes; GST1 is related to senescence; Found in the 5'-LTR region of TLC1.1 retrotransposon family in Lycopersicon chilense (Tapia et al.); ERE motifs mediate ethylene-induced activation of the U3 promoter region;
S000465	LECPLEACS2	315	0.315	4.16085	1.59e-05	TAAAATAT	Core element in LeCp (tomato Cys protease) binding cis-element (from -715 to -675) in LeAcs2 gene;
S00plantcell6	BS1INAG	315	0.315	2.66399	0.003861	AAATTAAA	Bellringer/replumless/pennywise BS1 IN AG Repression of AGAMOUS by BELLRINGER in Floral and Inflorescence Meristems
S000132	ACGTTBOX	306	0.306	2.24181	0.0124867	AACGTT	T-box according to the nomenclature of ACGT elements by Foster et al. (FASEB J 8:192-200 (1994)); One of ACGT elements; See also ACGTABOX (S000130), ACGTCBOX (S000131), and CACGTGMOTIF (S000042);
plantCARE000108	CATT_motif	305	0.305	2.08397	0.0185815	GCATTC	part of a light responsive element part of the ppdk conserved DNA module array (ppdk-CMA1) involved with light responsiveness
S000184	SP8BFIBSP8BIB	302	0.302	4.66517	1.5e-06	TACTATT	One of SPBF binding site (SP8b); Found at -330, -220, and -200 of gSPO-B1 (sporamin) gene, and also at -80 of gB-Amy (beta-amylase) gene; SP8BF recognizes both SP8a and SP8b sequences; See also SP8BFIBSP8AIB (S000183); SP8BF activity is also found in tobacco; SP8b found in the 5' upstream region of three differnt genes coding for sporamin and beta-amylase; Binding site of SPF1; SPF1 also binds to…
plantCARE000362	TATA_box	288	0.288	2.95843	0.0015461	TATATAAA	core promoter element around -30 of transcription start core promoter element around -30 of transcription start
S000340	TATAPVTRNALEU	288	0.288	2.95843	0.0015461	TTTATATA	TATA-like motif; A TATA-like sequence found in Phaseolus vulgaris tRNALeu gene promoter; Frequently observed upstream of plant tRNA genes; Found in maize glycolytic glyceraldehyde-3-phospate dehydrogenase 4 (GapC4) gene promoter; Binding site of TATA binding protein (TBP);
plantCARE000358	TATA_box	234	0.234	4.85064	6e-07	TATAAATT	core promoter element around -30 of transcription start part of the chs conserved DNA module array (chs-CMA3) involved with light responsiveness
S000102	RYREPEATVFLEB4	220	0.22	3.26464	0.000548	CATGCATG	RY repeat motif; quantitative seed expression; Gene: Vicia faba LeB4; Soybean glycinin (Gy2); other dicot and monocot seed protein genes; Sph box found in rice (O.s.) Osem gene promoter; See S000010, S000299, S000300; Binding site of Arabidopsis B3-domain-containing transcription factor FUS3; TRAB1, bZIP transcription factor, interacts with VP1 and mediates abscisic acid-induced transcritption; F…
S000149	CCA1ATLHCB1	209	0.209	1.82586	0.0339358	AAMAATCT	CCA1 binding site; CCA1 protein (myb-related transcription factor) interact with two imperfect repeats of AAMAATCT in Lhcb1*3 gene of Arabidopsis thaliana (A.t.); Related to regulation by phytochrome;
plantCARE000160	GAG_motif	192	0.192	3.30323	0.0004779	AGAGAGT	part of a light responsive element part of the rbcA conserved DNA module array (rbcA-CMA1) involved in light responsiveness
S000275	MRNASTA2CRPSBD	166	0.166	1.75806	0.0393683	UGAGUUG	mRNA stability determinant found in 5'-UTR of psbD mRNA of Chlamydomonas reinhardtii (C.r.); Required for the stable accumulation; Located near position -30 relative to the AUG initiation codon;
S00new19	NAM	149	0.149	2.39343	0.0083458	AGGGATG	NAC binding site
S000438	GADOWNAT	119	0.119	3.05218	0.0011359	ACGTGTC	Sequence present in 24 genes in the GA-down regulated d1 cluster (106 genes) found in Arabidopsis seed germination; This motif is similar to ABRE (Busk and Pages 1998);

## Sheet: drought_no_difference_BDP
Motif ID	Motif Name	Query count	Frequency	SD	P-value	Motif seq	description
S000483	SORLIP2AT	2618	2.40625	6.9357	0	GGGCC	one of Sequences Over-Represented in Light-Induced Promoters (SORLIPs) in Arabidopsis; Computationally identified phyA-induced motifs; See also S000482, S000484, S000485, S000486 (all SORLIPs), and also S000487, S000488, S000489, S000490 (all SORLREPs);
S000474	SITEIIATCYTC	2376	2.18382	16.4896	0	TGGGCY	Site II element found in the promoter regions of cytochrome genes (Cytc-1, Cytc-2) in Arabidopsis; Located between -147 and -156 from the translational starts sites (Welchen et al., 2005); Y=C/T; See also S000308; Overrepresented in the promoters of nuclear genes encoding components of the oxidative phosphorylation (OxPhos) machinery from both Arabidopsis and rice (Welchen and Gonzalez, 2006);)
S000394	ACGTABREMOTIFA2OSEM	409	0.375919	3.29052	0.0005	ACGTGKC	Experimentally determined sequence requirement of ACGT-core of motif A in ABRE of the rice gene, OSEM; See S000281; DRE and ABRE are interdependent in the ABA-responsive expression of the rd29A in Arabidopsis; K=G/T;
S000471	UP1ATMSD	380	0.349265	15.7204	0	GGCCCAWWW	Up1 motif found in 162 of the 1184 up-regulated genes after main stem decapitation in Arabidopsis; W=A/T; See also S000470, S000472;
S000229	BOXIIPCCHS	320	0.294118	4.22813	1.18e-05	ACGTGGC	Core of Box II/G box found in the parsley (P.c.) chs genes; Essential for light regulation (Terzaghi & Cashmore, 1995); See S000345;
S000406	ABREATCONSENSUS	153	0.140625	2.01315	0.0220492	YACGTGGC	ABA-responsive elements (ABREs) found in the promoter of ABA and/or stress-regulated genes; ABFs, a family of ABRE binding factors; ABF3 and ABF4 function in ABA signaling; Y=C/T;
S000334	HEXAT	137	0.125919	5.26137	1e-07	TGACGTGG	Hex motif; Binding site of Arabidopsis (A.t.) bZIP protein TGA1 and G box binding factor GBF1; TGA1 and members of the GBF family differ in their DNA binding properties; G-Box-like element;
S000425	UPRMOTIFIAT	137	0.125919	5.26137	1e-07	CCACGTCA	Motif I in the conserved UPR (unfolded protein response) cis-acting element in Arabidopsis genes coding for SAR1B, HSP-90, SBR-like, Ca-ATPase 4, CNX1, PDI, etc.; See S000429 (CCACGTCATC); See also S000426, S000428, S000429;
S000231	LRENPCABE	122	0.112132	3.39117	0.000348	ACGTGGCA	LRE; A positive light regulatory element in tobacco (N.p.) CAB (cab-E) gene; Located at -241;
S000235	AUXRETGA2GMGH3	96	0.0882353	5.23694	1e-07	TGACGTGGC	TGA-box #2 in putative auxin-resonsive element (AUXRE) E1 of soybean (G.m.) GH3 promoter; Strong binding site for proteins in plant nuclear extracts; Hex-like element; E1 element=-249 to -203; E2 element=-241 to -224; Called G-box by Liu et al. (1997);
S00new10	TBF1HSF	88	0.0808824	1.73968	0.0409577	GAAGAAGAA	HSF binding site
plantCARE000184	G_box	38	0.0349265	2.35928	0.0091553	CCACGTAA	cis-acting regulatory element involved in light responsiveness bZIP transcription factor binding site
S000140	ABREA2HVA1	33	0.0303309	4.35092	6.8e-06	CCTACGTGGC	A2 of ABRC3; ABRC3 (ABA response complex 3) of HVA1 consists of CE3 and A2; ABA responsive element; stress response; Found in barley HVA1 gene encoding a class 3 late embryogenesis-abundant (Lea) protein; ABRC1 OF HVA22 consists of CE1 and A3; CE1=S000014; A3=ABRE3=S000118; See S000118;
S000216	SITEIIAOSPCNA	12	0.0110294	2.08293	0.0186289	TGGGCCCGT	Site IIa of rice (O.s.) PCNA (proliferating cell nuclear antigen) gene; Found at -197 to -188; Binding site for two nuclear proteins, PCF1 and PCF2 (Kosugi and Ohashi, 1997); Suggested to be involved in meristematic tissue-specific expression; Resemble the conserved motif (T/GGTCCCAT) found in promoter regions of auxin-regulated genes; See S000026 (AUXREPSIAA4);
S000303	LREBOXIIPCCHS1	11	0.0101103	2.02555	0.0214057	TCCACGTGGC	BoxII; Light responsive element (LRE) found in the parsley (P.c.) CHS-1 (chalcone synthase-1) gene promoter; Required for light responsiveness; nuclear protein binding site; Highly conserved in various light inducible gene promoters; See S000302;
plantCARE000189	G_box	11	0.0101103	2.02555	0.0214057	GCCACGTGGA	cis-acting regulatory element involved in light responsiveness AT$RS1A_01 cis-acting regulatory elemen
S000188	RNFG1OS	3	0.00275735	1.74823	0.0402118	GATCATCGATC	RNFG1 binding site; Box I; RNFG1 is one of two Rice Nuclear Factors required for phloem-specific gene expression of Rice Tungro Bacilliform Virus (RTBV); Box I is found at -3 to +8 of RTBV promoter; See also RNFG2OS (S000189);
plantCARE000193	G_box	3	0.00275735	4.34073	7.1e-06	GCCTTGTGTAG	cis-acting regulatory element involved in light responsiveness part of the rbcA conserved DNA module array (rbcA-CMA1) involved in light responsiveness
plantCARE000105	CAG_motif	2	0.00183824	3.56578	0.0001814	GAAAGGCAGAC	part of a light response element part of the gapAB conserved DNA module array (gapAB-CMA2) involved with light responsiveness
S000230	PREMOTIFNPCABE	1	0.000919118	1.79877	0.0360274	ACCGGCCCACTT	Motif sequence repeated many times in two positive regulatory elements, PRE1 (-1554 to -1182) and PRE2 (-747 to -516) found far upstream in the tobacco (N.p.) CAB gene (cab-E) promoter; Confer maximum levels of photoregulated expression;

## Sheet: drought_upregulated_UDPs
Motif ID	Motif Name	Query count	Frequency	SD	P-value	Motif seq	description
S00new15	AtCCA1MYB2	61811	32.4127	6.65156	0	AAC	MYB binding site
plantCARE000350	TATA_box	27848	14.603	6.07804	0	TATA	core promoter element around -30 of transcription start core promoter element around -30 of transcription start
S000449	CACTFTPPCA1	27509	14.4253	8.79623	0	YACT	Tetranucleotide (CACT) is a key component of Mem1 (mesophyll expression module 1) found in the cis-regulatory element in the distal region of the phosphoenolpyruvate carboxylase (ppcA1) of the C4 dicot F. trinervia; Y=T/C;
S000265	DOFCOREZM	21671	11.3639	6.23266	0	AAAG	Core site required for binding of Dof proteins in maize (Z.m.); Dof proteins are DNA binding proteins, with presumably only one zinc finger, and are unique to plants; Four cDNAs encoding Dof proteins, Dof1, Dof2, Dof3 and PBF, have been isolated from maize; PBF is an endosperm specific Dof protein that binds to prolamin box; Maize Dof1 enhances transcription from the promoters of both cytosolic o…
S000144	EBOXBNNAPA	16640	8.72575	4.98083	3e-07	CANNTG	E-box of napA storage-protein gene of Brassica napus (B.n.); See S000042 (CACGTGMOTIF); see S000407 (Myc consensus: CANNTG); This sequence is also known as RRE (R response element)(Hartmann et al., 2005);
S000407	MYCCONSENSUSAT	16640	8.72575	4.98083	3e-07	CANNTG	MYC recognition site found in the promoters of the dehydration-responsive gene rd22 and many other genes in Arabidopsis; Binding site of ATMYC2 (previously known as rd22BP1); see S000144 (E-box; CANNTG), S000174 (MYCATRD22); N=A/T/G/C; MYC recognition sequence in CBF3 promoter; Binding site of ICE1 (inducer of CBF expression 1) that regulates the transcription of CBF/DREB1 genes in the cold in Ar…
plantCARE000375	TATA_box	14394	7.54798	12.8497	0	TTTTA	core promoter element around -30 of transcription start core promoter element around -30 of transcription start
S000198	GT1CONSENSUS	13787	7.22968	9.39944	0	GRWAAW	Consensus GT-1 binding site in many light-regulated genes, e.g., RBCS from many species, PHYA from oat and rice, spinach RCA and PETA, and bean CHS15; R=A/G; W=A/T; For a compilation of related GT elements and factors, see Villain et al. (1996); GT-1 can stabilize the TFIIA-TBP-DNA (TATA box) complex; The activation mechanism of GT-1 may be achieved through direct interaction between TFIIA and GT…
S000039	GATABOX	13720	7.19455	1.90791	0.0282017	GATA	GATA box; GATA motif in CaMV 35S promoter; Binding with ASF-2; Three GATA box repeats were found in the promoter of Petunia (P.h.) chlorophyll a/b binding protein, Cab22 gene; Required for high level, light regulated, and tissue specific expression; Conserved in the promoter of all LHCII type I Cab genes;
S00new18	ANAC019	13275	6.9612	12.8391	0	CACG	NAC binding site
S000447	WRKY71OS	12430	6.51809	1.81669	0.0346323	TGAC	A core of TGAC-containing W-box of, e.g., Amy32b promoter; Binding site of rice WRKY71, a transcriptional repressor of the gibberellin signaling pathway; Parsley WRKY proteins bind specifically to TGAC-containing W box elements within the Pathogenesis-Related Class10 (PR-10) genes (Eulgem et al., 1999); See S000390 (TTGAC), S000442 (TGACT);
S000493	CURECORECR	12054	6.32092	12.7493	0	GTAC	GTAC is the core of a CuRE (copper-response element) found in Cyc6 and Cpx1 genes in Chlamydomonas; Also involved in oxygen-response of these genes; For CuRE, see Quin and Merchant, 1995;
S00new16	AtMYB44	12044	6.31568	2.84484	0.0022217	GTTA	MYB binding site
S00new4	AtbZIP1	11738	6.15522	18.444	0	ACGT	bZIP binding site
S000415	ACGTATERD1	11738	6.15522	18.444	0	ACGT	ACGT sequence (from -155 to -152) required for etiolation-induced expression of erd1 (early responsive to dehydration) in Arabidopsis;
S000098	ROOTMOTIFTAPOX1	10616	5.56686	7.81308	0	ATATT	Motif found both in promoters of rolD;
plantCARE000351	TATA_box	9278	4.86523	4.44932	4.3e-06	TATAHA	core promoter element around -30 of transcription start core promoter element around -30 of transcription start
S000245	POLLEN1LELAT52	9266	4.85894	8.09143	0	AGAAA	One of two co-dependent regulatory elements responsible for pollen specific activation of tomato (L.e.) lat52 gene; Found at -72 to -68 region; See S000246 (POLLEN2LELAT52); AGAAA and TCCACCATA (S000246) are required for pollen specific expression; Also found in the promoter of tomato endo-beta-mannanase gene (LeMAN5) gene (Filichkin et al. 2004);
plantCARE000352	TATA_box	8875	4.65391	6.47932	0	TATAA	core promoter element around -30 of transcription start core promoter element around -30 of transcription start in the rd29B gene
plantCARE000096	CAAT_box	7972	4.18039	3.85442	5.8e-05	CAAAT	common cis-acting element in promoter and enhancer regions common cis-acting element in promoter and enhancer regions
plantCARE000347	TATA_box	7489	3.92711	4.90937	5e-07	TAATA	core promoter element around -30 of transcription start core promoter element around -30 of transcription start
S000501	CGCGBOXAT	7310	3.83325	5.28543	1e-07	VCGCGB	CGCG box recognized by AtSR1-6 (Arabidopsis thaliana signal-responsive genes); Multiple CGCG elements are found in promoters of many genes; Ca++/calmodulin binds to all AtSRs; V=A/C/G; B=G/T/C;
S000457	WBOXNTERF3	5737	3.00839	2.26224	0.0118413	TGACY	W box found in the promoter region of a transcriptional repressor ERF3 gene in tobacco; May be involved in activation of ERF3 gene by wounding;(Nishiuchi et al., 2004) Y=C/T; See S000142, S000390, S000442, S000447;
plantCARE000098	CAAT_box	5512	2.8904	2.62534	0.0043281	CAATT	common cis-acting element in promoter and enhancer regions common cis-acting element in promoter and enhancer regions
plantCARE000340	TATA_box	5026	2.63555	2.1592	0.0154173	ATATAT	core promoter element around -30 of transcription start core promoter element around -30 of transcription start
S000453	GT1GMSCAM4	4686	2.45726	10.7136	0	GAAAAA	GT-1 motif found in the promoter of soybean (Glycine max) CaM isoform, SCaM-4; Plays a role in pathogen- and salt-induced SCaM-4 gene expression; See also S000198 (GT-1 consensus);
plantCARE000361	TATA_box	4662	2.44468	2.16482	0.0152008	TATATA	core promoter element around -30 of transcription start core promoter element around -30 of transcription start
S00plantcell2	GATAPROMOTERMOTIF	4647	2.43681	4.01786	2.94e-05	WGATAR	GATA promoter motif Arabidopsis thaliana GATA factors: organisation, expression and DNA-binding characteristics
S000199	IBOXCORE	4453	2.33508	5.29823	1e-07	GATAA	I box; I-box; Conserved sequence upstream of light-regulated genes; Conserved sequence upstream of light-regulated genes of both monocots and dicots; See IBOX (S000124);
S000203	TATABOX5	4295	2.25223	5.78158	0	TTATTT	TATA box; TATA box found in the 5'upstream region of pea (Pisum sativum) glutamine synthetase gene; a functional TATA element by in vivo analysis;
S00new3	AtMYC2	4070	2.13424	16.8044	0	ACGTG	bHLH binding site
S000414	ABRELATERD1	4070	2.13424	16.8044	0	ACGTG	ABRE-like sequence (from -199 to -195) required for etiolation-induced expression of erd1 (early responsive to dehydration) in Arabidopsis;
S000390	WBOXATNPR1	4056	2.1269	7.24381	0	TTGAC	W-box found in promoter of Arabidopsis thaliana (A.t.) NPR1 gene; Located between +70 and +79 in tandem; They were recognized specifically by salicylic acid (SA)-induced WRKY DNA binding proteins; See S000142 (SQ=TTGACC); See S000310 (SQ=TTTGACY); A cluster of WRKY binding sites act as negative regulatory elements for the inducible expression of AtWRKY18 (Chena and Chen, 2002); See also S000142;
S000080	POLASIG1	4026	2.11117	5.14394	1e-07	AATAAA	PolyA signal; poly A signal found in legA gene of pea, rice alpha-amylase; -10 to -30 in the case of animal genes. Near upstream elements (NUE) in Arabidopsis (Loke et al. 2005);
S000103	SEF4MOTIFGM7S	3686	1.93288	4.44361	4.4e-06	RTTTTTR	SEF4 binding site; Soybean (G.m.) consensus sequence found in 5'upstream region (-199) of beta-conglycinin (7S globulin) gene (Gmg17.1); Binding with SEF4 (soybean embryo factor 4); R=A/G;
plantCARE000071	Box_4	3630	1.90351	7.29984	0	ATTAAT	part of a conserved DNA module involved in light responsiveness part of the pal conserved DNA module array (pal-CMA1) involved with light responsiveness
plantCARE000394	Unnamed_1	3573	1.87362	2.32818	0.0099512	CGTGG	MAIZE$ADH1_01
plantCARE000412	Unnamed_3	3573	1.87362	2.32818	0.0099512	CGTGG	MAIZE$ADH1_03
plantCARE000338	TATA_box	3373	1.76875	4.08114	2.24e-05	ATATAA	core promoter element around -30 of transcription start core promoter element around -30 of transcription start
S00new22	WRKY63	3368	1.76612	7.16145	0	YTGACY	WRKY(Zn) binding site
S000292	DPBFCOREDCDC3	3314	1.73781	8.09215	0	ACACNNG	A novel class of bZIP transcription factors, DPBF-1 and 2 (Dc3 promoter-binding factor-1 and 2) binding core sequence; Found in the carrot (D.c.) Dc3 gene promoter; Dc3 expression is normally embryo-specific, and also can be induced by ABA; The Arabidopsis abscisic acid response gene ABI5 encodes a bZIP transcription factor; abi5 mutant have a pleiotropic defects in ABA response; ABI5 regulates a…
S000442	WBOXHVISO1	3172	1.66335	2.81722	0.0024221	TGACT	SUSIBA2 bind to W-box element in barley iso1 (encoding isoamylase1) promoter;
S000507	ABRERATCAL	3009	1.57787	14.2953	0	MACGYGB	ABRE-related sequence or Repeated sequence motifs identified in the upstream regions of 162 Ca(2+)-responsive upregulated genes; see also ABRE; M=C/A; Y=T/C; B=T/C/G;
S000395	INRNTPSADB	2896	1.51862	2.60468	0.004598	YTCANTYY	Inr (initiator) elements found in the tobacco psaDb gene promoter without TATA boxes; Light-responsive transcription of psaDb depends on Inr, but not TATA box;
S000502	MYBCOREATCYCB1	2857	1.49816	3.14638	0.0008265	AACGG	Myb core in the 18 bp sequence which is able to activate reporter gene without leading to M-phase-specific expression, found in the promoter of Arabidopsis thaliana cyclin B1:1 gene; the 18 bp sequence share homology with a sequence found in the N. sylvestris cyclin B1 promoter (Trehin et al., 1999; see S000283):
S000512	RHERPATEXPA7	2829	1.48348	9.28306	0	KCACGW	Right part of RHEs (Root Hair-specific cis-Elements) conserved among the Arabidopsis thaliana A7 (AtEXPA7) orthologous (and paralogous) genes from diverse angiosperm species with different hair distribution patterns; K=G/T; W=T/A;
S000431	CARGCW8GAT	2826	1.48191	3.59463	0.0001624	CWWWWWWWWG	A variant of CArG motif (see S000404), with a longer A/T-rich core; Binding site for AGL15 (AGAMOUS-like 15); W=A/T;
plantCARE000341	TATA_box	2502	1.31201	2.81333	0.0024516	ATTATA	core promoter element around -30 of transcription start core promoter element around -30 of transcription start
plantCARE000360	TATA_box	2502	1.31201	2.81333	0.0024516	TATAAT	core promoter element around -30 of transcription start core promoter element around -30 of transcription start
S000264	RYREPEATBNNAPA	1876	0.983744	4.1094	1.98e-05	CATGCA	RY repeat found in RY/G box (the complex containing the two RY repeats and the G-box) of napA gene in Brassica napus (B.n.); Found between -78 and -50; Required for seed specific expression; See S000262, S000263; dist B ABRE mediated transactivation by ABI3 adn ABI3-dependent response to ABA; a tetramer of the composite RY/G complex mediated only ABA-independent transactivation by ABI3; B2 domain…
S000362	REALPHALGLHCB21	1751	0.918196	4.09564	2.1e-05	AACCAA	REalpha found in Lemna gibba Lhcb21 gene promoter; Located at -134 to -129; Binding site of proteins of whole-cell extracts; The DNA binding activity is high in etiolated plants but much lower in green plants; Required for phytochrome regulation; See S000363;
plantCARE000354	TATA_box	1674	0.877819	8.49556	0	TATAAAA	core promoter element around -30 of transcription start core promoter element around -30 of transcription start
plantCARE000353	TATA_box	1674	0.877819	8.49556	0	TATAAAA	core promoter element around -30 of transcription start core promoter element around -30 of transcription start
S000122	-300ELEMENT	1661	0.871002	3.64439	0.000134	TGHAAARK	Present upstream of the promoter from the B-hordein gene of barley and the alpha-gliadin, gamma-gliadin, and low molecular weight glutenin genes of wheat; See S000001 -300CORE; See S000002 -300MOTIF;
S000296	BOXIINTPATPB	1582	0.829575	2.5509	0.0053723	ATAGAA	Box II found in the tobacco (N.t.) plastid atpB gene promoter; Conserved in several NCII (nonconsensus type II) promoters of plastid genes; Important for the activity of this NCII promoter; See S000295;
S000174	MYCATRD22	1533	0.80388	3.25724	0.0005625	CACATG	Binding site for MYC (rd22BP1) in Arabidopsis (A.t.) dehydration-resposive gene, rd22; MYC binding site in rd22 gene of Arabidopsis thaliana; ABA-induction; Located at ca. -200 of rd22 gene; Also MYB at ca. -141 of rd22 gene; See also S000175 (MYBATRD22);
S000413	MYCATERD1	1533	0.80388	3.25724	0.0005625	CATGTG	MYC recognition sequence (from -466 to -461) necessary for expression of erd1 (early responsive to dehydration) in dehydrated Arabidopsis; NAC protein bound specifically to the CATGTG motif (Tran et al., 2004)); NAC protein bound specifically to the CATGTG motif (Tran et al., 2004);
S000042	CACGTGMOTIF	1428	0.74882	11.1252	0	CACGTG	CACGTG motif; G-box; Binding site of Arabidopsis GBF4; C. roseus G-box binding factor 1 (CrGBF1) and 1 (CrGBF2) can act as transcriptional repressors of the Str promoter via direct interaction with the G-box; See S000345; Essential for expression of beta-phaseolin gene during embryogenesis in bean, tobacco, Arabidopsis; Tomato Pti4 (ERF) regulates defense-related gene expression via GCC box and n…
S000273	NTBBF1ARROLB	1344	0.704772	3.34045	0.0004182	ACTTTA	NtBBF1(Dof protein from tobacco) binding site in Agrobacterium rhizogenes (A.r.) rolB gene; Found in regulatory domain B (-341 to -306); Required for tissue-specific expression and auxin induction;
S000081	POLASIG2	1339	0.70215	4.03078	2.78e-05	AATTAAA	PolyA signal; poly A signal found in rice alpha-amylase; -10 to -30 in the case of animal genes. AATAAA; AATAAT; AATTAAA; AATAAG;
S000067	MARTBOX	1329	0.696906	8.42831	0	TTWTWTTWTT	T-Box; Motif found in SAR (scaffold attachment region; or matrix attachment region, MAR);
S000491	CPBCSPOR	1315	0.689565	2.37137	0.0088611	TATTAG	The sequence critical for Cytokinin-enhanced Protein Binding in vitro, found in -490 to -340 of the promoter of the cucumber (CS) POR (NADPH-protochlorophyllide reductase) gene;
S000477	ANAERO1CONSENSUS	1310	0.686943	2.11213	0.0173378	AAACAAA	One of 16 motifs found in silico in promoters of 13 anaerobic genes involved in the fermentative pathway (anaerobic set 1)(Mohanty et al., 2005); Arbitrary named ANAERO1CONSENSUS by the PLACEdb curator; See also S000478, S000479, S000480, S000481;
S000109	TATABOX2	1296	0.679601	6.71197	0	TATAAAT	TATA box; TATA box found in the 5'upstream region of pea legA gene; sporamin A of sweet potato; TATA box found in beta-phaseolin promoter (Grace et al.); sequence and spacing of TATA box elements are critical for accurate initiation (Grace et al.);
plantCARE000374	TATA_box	1230	0.644992	9.76064	0	TTTAAAAA	core promoter element around -30 of transcription start core promoter element around -30 of transcription start
S000383	TBOXATGAPB	1221	0.640273	2.7311	0.0031562	ACTTTG	Tbox found in the Arabidopsis thaliana (A.T.) GAPB gene promoter; Located between -94 and -89 (T1) and also between -84 and -79 (T2); Mutations in the Tbox resulted in reductions of light-activated gene transcription; GAPB encodes the B subunit of chloroplast glyceraldehyde-3-phosphate dehydrogenase(GADPH) of A.T.;
S000111	TATABOX4	1215	0.637126	3.48951	0.000242	TATATAA	TATA box; TATA box found in the 5'upstream region of sweet potato sporamin A gene; TATA box found in beta-phaseolin promoter (Grace et al.); sequence and spacing of TATA box elements are critical for accurate initiation (Grace et al.);
S000100	RYREPEATLEGUMINBOX	1108	0.581017	2.79111	0.0026264	CATGCAY	RY repeat (CATGCAY) or legumin box found in seed-storage protein genes in legume such as soybean (G.m.);
S000310	WBBOXPCWRKY1	1080	0.566335	9.29601	0	TTTGACY	WB box; WRKY proteins bind specifically to the DNA sequence motif (T)(T)TGAC(C/T), which is known as the W box; Found in amylase gene in sweet potato, alpha-Amy2 genes in wheat, barley, and wild oat, PR1 gene in parsley, and a transcription factor gene in Arabidopsis; The motif was initially registered in PLACEdb as TTGACT, and was corrected to TTGACY on 22 June, 2006; Y=C/T;
S000148	CANBNNAPA	1076	0.564237	4.89651	5e-07	CNAACAC	Core of (CA)n element in storage protein genes in Brasica napus (B.n.); embryo- and endosperm-specific transcription of napin (storage protein) gene, napA; seed specificity; activator and repressor;
S000142	ELRECOREPCRP1	1034	0.542213	7.95934	0	TTGACC	ElRE (Elicitor Responsive Element) core of parsley (P.c.) PR1 genes; consensus sequence of elements W1 and W2 of parsley PR1-1 and PR1-2 promoters; Box W1 and W2 are the binding site of WRKY1 and WRKY2, respectively; ERE; WA box; One of the W boxes found in the Parsley (P.c.) WRKY1 gene promoter; Required for elicitor responsiveness; See S000310; WC box WB box (S000310) and WC box constitute a pa…
S000403	TATCCAOSAMY	1032	0.541164	1.716	0.0430814	TATCCA	TATCCA element found in alpha-amylase promoters of rice (O.s.) at positions ca.90 to 150bp upstream of the transcription start sites; Binding sites of OsMYBS1, OsMYBS2 and OsMYBS3 which mediate sugar and hormone regulation of alpha-amylase gene expression; See also S000021 (AMYBOX2); S000256 (TATCCAY motif);
S000400	TATABOXOSPAL	1028	0.539067	4.76817	9e-07	TATTTAA	Binding site for OsTBP2, found in the promoter of rice pal gene encoding phenylalanine ammonia-lyase; OsTFIIB stimulated the DNA binding and bending activities of OsTBP2 and synergistically enhanced OsTBP2-mediated transcription from the pal promoter;
plantCARE000078	Box_I	998	0.523335	3.75979	8.5e-05	TTTCAAA	light responsive element light responsive element
S000110	TATABOX3	957	0.501835	5.55699	0	TATTAAT	TATA box; TATA box found in the 5'upstream region of sweet potato sporamin A gene;
S000130	ACGTABOX	954	0.500262	8.23817	0	TACGTA	A-box according to the nomenclature of ACGT elements by Foster et al. (FASEB J 8:192-200 (1994)); One of ACGT elements; Found in ocs gene; RITA-1 binding site (Izawa et al. 1994); G motif by Toyofuku et al. (1998); G motif and TATCCAY motif (a GATA motif as its antisense sequence; see S000256) are responsible for sugar repression (Toyofuku et al. 1998); See S000346;
S000124	IBOX	883	0.463031	1.94122	0.0261155	GATAAG	I box; I-box; Conserved sequence upstream of light-regulated genes; Sequence found in the promoter region of rbcS of tomato and Arabidopsis; I box (Giuliano et al. 1988); Binding site of LeMYB1, that is a member of a novel class of myb-like proteins; LeMYBI act as a transcriptional activator;
S000125	GT1CORE	842	0.441531	2.00687	0.0223816	GGTTAA	Critical for GT-1 binding to box II of rbcS; See S000051 GT1MOTIF1; For a compilation of related GT elements and factors, see Villain et al. (1996);
S000394	ACGTABREMOTIFA2OSEM	832	0.436287	8.03909	0	ACGTGKC	Experimentally determined sequence requirement of ACGT-core of motif A in ABRE of the rice gene, OSEM; See S000281; DRE and ABRE are interdependent in the ABA-responsive expression of the rd29A in Arabidopsis; K=G/T;
S000315	RAV1BAT	815	0.427373	4.69995	1.3e-06	CACCTG	Binding consensus sequence of an Arabidopsis (A.t.) transcription factor, RAV1; RAV1 specifically binds to DNA with bipartite sequence motifs of RAV1-A (CAACA) and RAV1-B (CACCTG); RAV1 protein contain AP2-like and B3-like domains; The AP2-like and B3-like domains recognize the CAACA and CACCTG motifs, respectively; The expression level of RAV1 were relatively high in rosette leaves and roots; Se…
S000105	RYREPEATGMGY2	778	0.407971	3.70127	0.0001073	CATGCAT	RY repeat motif (CATGCAT); Present in the 5' region of the soybean (G.m.) glycinin gene (Gy2);
S000377	TGACGTVMAMY	748	0.392239	3.31658	0.0004556	TGACGT	TGACGT motif found in the Vigna mungo (V.m.) alpha-Amylase (Amy) gene promoter; Located between -128 and -123; Required for high level expression of alpha-Amylase in the cotyledons of the germinated seeds; See S000234;
S000053	HEXMOTIFTAH3H4	748	0.392239	3.31658	0.0004556	ACGTCA	hexamer motif found in promoter of wheat (T.a.) histone genes H3 and H4; CaMV35S; NOS; Binding with HBP-1A and HBP-1B; Binding site of wheat (T.a.) nuclear protein HBP-1 (histone DNA binding protein-1); HBP-1 has a leucine zipper motif; hexamer motif in type 1 element may play important roles in regulation of replication- dependent but not of replication-independent expression of the wheat histon…
S000458	T/GBOXATPIN2	743	0.389617	6.31844	0	AACGTG	T/G-box found in tomato proteinase inhibitor II (pin2) and leucine aminopeptidase (LAP) genes; Involved in jasmonate (JA) induction of these genes; bHLH-Leu zipper JAMYC2 and JAMYC10 proteins specifically recognaize this motif (Boter et al., 2004);
S00new6	CAMTA1	742	0.389093	4.81796	7e-07	CCGCGT	CAMTA binding site
S000132	ACGTTBOX	740	0.388044	7.89025	0	AACGTT	T-box according to the nomenclature of ACGT elements by Foster et al. (FASEB J 8:192-200 (1994)); One of ACGT elements; See also ACGTABOX (S000130), ACGTCBOX (S000131), and CACGTGMOTIF (S000042);
S000006	SEF1MOTIF	664	0.348191	6.4809	0	ATATTTAWW	SEF1 (soybean embryo factor 1) binding motif; sequence found in 5'-upstream region (-640; -765) of soybean beta-conglicinin (7S globulin) gene; W=A/T;
S000465	LECPLEACS2	658	0.345045	8.16169	0	TAAAATAT	Core element in LeCp (tomato Cys protease) binding cis-element (from -715 to -675) in LeAcs2 gene;
S000177	MYB2AT	642	0.336654	2.33595	0.0097468	TAACTG	Binding site for ATMYB2, an Arabidopsis MYB homolog; ATMYB2 binds oligonucleotides that contained a consensus MYB recognition sequence (TAACTG), such as is in the SV40 enhancer and the maize bronze-1 promoter (Urao et al., Plant Cell 5:1529 (1993)); ATMYB2 is involved in regulation of genes that are responsive to water stress in Arabidopsis; See S000355;
S00plantcell6	BS1INAG	624	0.327216	4.82184	7e-07	AAATTAAA	Bellringer/replumless/pennywise BS1 IN AG Repression of AGAMOUS by BELLRINGER in Floral and Inflorescence Meristems
plantCARE000362	TATA_box	561	0.294179	4.39091	5.6e-06	TATATAAA	core promoter element around -30 of transcription start core promoter element around -30 of transcription start
S000340	TATAPVTRNALEU	561	0.294179	4.39091	5.6e-06	TTTATATA	TATA-like motif; A TATA-like sequence found in Phaseolus vulgaris tRNALeu gene promoter; Frequently observed upstream of plant tRNA genes; Found in maize glycolytic glyceraldehyde-3-phospate dehydrogenase 4 (GapC4) gene promoter; Binding site of TATA binding protein (TBP);
S000037	ERELEE4	548	0.287362	2.01722	0.0218365	AWTTCAAA	ERE (ethylene responsive element) of tomato (L.e.) E4 and carnation GST1 genes; GST1 is related to senescence; Found in the 5'-LTR region of TLC1.1 retrotransposon family in Lycopersicon chilense (Tapia et al.); ERE motifs mediate ethylene-induced activation of the U3 promoter region;
plantCARE000356	TATA_box	537	0.281594	5.06754	2e-07	TATAAATA	core promoter element around -30 of transcription start part of the chs conserved DNA module array (chs-CMA3) involved with light responsiveness
S000184	SP8BFIBSP8BIB	526	0.275826	4.52097	3.1e-06	TACTATT	One of SPBF binding site (SP8b); Found at -330, -220, and -200 of gSPO-B1 (sporamin) gene, and also at -80 of gB-Amy (beta-amylase) gene; SP8BF recognizes both SP8a and SP8b sequences; See also SP8BFIBSP8AIB (S000183); SP8BF activity is also found in tobacco; SP8b found in the 5' upstream region of three differnt genes coding for sporamin and beta-amylase; Binding site of SPF1; SPF1 also binds to…
plantCARE000167	GARE_motif	504	0.264289	3.91037	4.61e-05	AAACAGA	gibberellin-responsive element gibberellin-responsive element
S000298	PYRIMIDINEBOXHVEPB1	489	0.256424	5.51463	0	TTTTTTCC	Pyrimidine box found in the barley (H.v.) EPB-1 (cysteine proteinase) gene promoter; Located between -120 to -113; Required for GA induction; See S000297, S000259;
S000229	BOXIIPCCHS	471	0.246985	2.02743	0.0213095	ACGTGGC	Core of Box II/G box found in the parsley (P.c.) chs genes; Essential for light regulation (Terzaghi & Cashmore, 1995); See S000345;
plantCARE000355	TATA_box	470	0.24646	4.71051	1.2e-06	TATAAAAT	core promoter element around -30 of transcription start part of the Pc conserved DNA module array (Pc-CMA1) involved with light responsiveness
S000012	ABREOSRAB21	465	0.243838	3.43785	0.0002932	ACGTSSSC	ABA responsive element (ABRE) of wheat Em and rice (O.s.) rab21 genes; Proposed consensus sequence for the repeated motif (Em1a and Em1b) of wheat Em gene; S=C/G;
S000505	IRO2OS	463	0.24279	3.09133	0.0009963	CACGTGG	OsIRO2-binding core sequence; G-box plus G; Transcription factor OsIRO2 is induced exclusively by Fe deficiency;
S000143	2SSEEDPROTBANAPA	451	0.236497	6.31302	0	CAAACAC	Conserved in many storage-protein gene promoters; May be important for high activity of the napA promoter;
plantCARE000370	TATA_box	415	0.217619	3.78839	7.58e-05	TATTTAAA	core promoter element around -30 of transcription start core promoter element around -30 of transcription start
plantCARE000358	TATA_box	403	0.211327	4.44661	4.4e-06	TATAAATT	core promoter element around -30 of transcription start part of the chs conserved DNA module array (chs-CMA3) involved with light responsiveness
S000278	ACGTOSGLUB1	379	0.198741	14.1761	0	GTACGTG	ACGT motif found in GluB-1 gene in rice (O.s.); Required for endosperm-specific expression; Conserved in the 5'-flanking region of glutelin genes; See S000276, S000277; See S000019;Combination of GCN4, AACA and ACGT motifs was found sufficient to confer a detectable level of endosperm expression; See S000353, S000354;
S000438	GADOWNAT	361	0.189303	13.7558	0	ACGTGTC	Sequence present in 24 genes in the GA-down regulated d1 cluster (106 genes) found in Arabidopsis seed germination; This motif is similar to ABRE (Busk and Pages 1998);
S000102	RYREPEATVFLEB4	358	0.187729	2.36024	0.0091317	CATGCATG	RY repeat motif; quantitative seed expression; Gene: Vicia faba LeB4; Soybean glycinin (Gy2); other dicot and monocot seed protein genes; Sph box found in rice (O.s.) Osem gene promoter; See S000010, S000299, S000300; Binding site of Arabidopsis B3-domain-containing transcription factor FUS3; TRAB1, bZIP transcription factor, interacts with VP1 and mediates abscisic acid-induced transcritption; F…
plantCARE000160	GAG_motif	337	0.176717	2.84652	0.00221	AGAGAGT	part of a light responsive element part of the rbcA conserved DNA module array (rbcA-CMA1) involved in light responsiveness
S000422	TGTCACACMCUCUMISIN	314	0.164657	2.21442	0.0133999	TGTCACA	TGTCACA motif found in the region (from -254 to -215) of cucumisin (a subtilisin-like serine protease) in the fruit of melon (Cucumis melo L.); A novel enhancer element necessary for fruit-specific expression of the cucumisin gene;
plantCARE000036	ACE	311	0.163083	5.4296	0	ACGTGGA	ACGT-Containing Element cis-acting element involved in light responsiveness PH$CHASYN_01 cis-acting element involved in light responsiveness interacts in vitro and in vivo with common plant regulatory factors (CPRFs) of the b-ZIP type
S00plantcell8	BS3INAG	273	0.143157	5.41143	0	ACTAATTT	Bellringer/replumless/pennywise BS3 IN AG Repression of AGAMOUS by BELLRINGER in Floral and Inflorescence Meristems
S00plantcell7	BS2INAG	273	0.143157	5.41143	0	AAATTAGT	Bellringer/replumless/pennywise BS2 IN AG Repression of AGAMOUS by BELLRINGER in Floral and Inflorescence Meristems
S000406	ABREATCONSENSUS	269	0.141059	2.71472	0.0033166	YACGTGGC	ABA-responsive elements (ABREs) found in the promoter of ABA and/or stress-regulated genes; ABFs, a family of ABRE binding factors; ABF3 and ABF4 function in ABA signaling; Y=C/T;
S000511	CMSRE1IBSPOA	253	0.132669	3.43124	0.0003004	TGGACGG	CMSRE-1 (Carbohydrate Metabolite Signal Responsive Element 1) found in the promoter of sweet potato (I.b.) sporamin A gene;
S00new14	AtCCA1MYB1	251	0.13162	7.22303	0	AAATATCT	MYB binding site
plantCARE000345	TATA_box	240	0.125852	3.13801	0.0008505	TAAAAATAA	core promoter element around -30 of transcription start core promoter element around -30 of transcription start
plantCARE000213	GC_motif	210	0.110121	4.14835	1.67e-05	GCCGCGCG
S000436	BP5OSWX	208	0.109072	4.32238	7.7e-06	CAACGTG	OsBP-5 (a MYC protein) binding site in Wx promoter;
S000244	QARBNEXTA	208	0.109072	5.1013	2e-07	AACGTGT	QAR (quantitative activator region) in promoter region of Brassica napus (B.n.) extA extensin gene;
S000119	EMBP1TAEM	187	0.0980598	3.54831	0.0001939	CACGTGGC	Binding site of trans-acting factor EMBP-1; wheat (T.a.) Em gene; See S000015; Binding site of ABFs; ABFs (ABRE binding factors) were isolated from Arabidopsis by a yeast one-hybrid screening system; Expression ABFs is induced by ABA and various stress treatment; ABFs belongs to a distinct subfamily of bZIP proteins; Involved in ABA-mediated stress-signaling pathway;
S000064	MARARS	185	0.097011	4.93791	4e-07	WTTTATRTTTW	ARS element; Motif found in SAR (MAR);
S00new8	ZML2GATA	178	0.0933403	1.93935	0.0262292	GTTCTAG	GATA binding site
S000373	HDZIP2ATATHB2	168	0.0880965	2.0212	0.0216293	TAATMATTA	Binding site of the Arabidopsis (A.T.) homeobox gene (ATHB-2) found in its own promoter; Located between -72 and -80; Similar to the HD-ZIP-2 binding consensus sequence; ATHB-2 is regulated by light signals which function as a negative autoregulator of its own gene; M=C/A;
plantCARE000164	GA_motif	164	0.085999	2.77816	0.0027333	ATAGATAA	part of a light responsive element part of the LRE rbcS-(I-G) Unit in a rbcS gene
S000041	GBOXLERBCS	145	0.0760357	2.40757	0.0080296	MCACGTGGC	G box; Conserved sequence upstream of light-regulated genes; Sequence found in the promoter region of rbcS of tomato (L.e.) and Arabidopsis; Binding with GBF; M=A/C; See S000345;
S000420	GARE2OSREP1	128	0.0671211	4.0055	3.09e-05	TAACGTA	Gibberellin-responsive element (GARE) found in the promoter region of a cystein proteinase (REP-1) gene in rice; See S000020;
S000385	EVENINGAT	127	0.0665967	6.14629	0	AAAATATCT	Evening element found 46 times in the promoters of 31 cycling genes in Arabidopsis thaliana (Harmer et al. 2000); Required for circadian control of gene expression; EE (evening element) motif; Also found in the promoter of the Solanum melongena gene encoding cysteine protease, and identified as cis-element for its circadian regulation (Rawat et al. 2005);
plantCARE000120	Chs_CMA2a	127	0.0665967	3.05208	0.0011363	TTACTTAA	Chs Conserved DNA Module Array 2(part a) part of a light responsive element part of the chs conserved DNA module array (chs-CMA2) involved with light responsiveness
plantCARE000178	G_box	126	0.0660724	7.99071	0	ACACGTGT	cis-acting regulatory element involved in light responsiveness bZIP transcription factor binding site
S000263	PROXBBNNAPA	116	0.0608285	3.66002	0.0001261	CAAACACC	prox B (proximal portion of B-box) found in napA gene of Brassica napus (B.n.); CA-rich sequence; Found between -130 and -124; Required for seed specific expression and ABA responsiveness; See S000262, S000264; dist B ABRE mediated transactivation by ABI3 adn ABI3-dependent response to ABA; a tetramer of the composite RY/G complex mediated only ABA-independent transactivation by ABI3; B2 domain o…
S000013	ABREATRD22	116	0.0608285	4.84383	6e-07	RYACGTGGYR	ABRE (ABA responsive element) in Arabidopsis (A.t.) dehydration-responsive gene rd22; R=A/G; Y=C/T;

## Sheet: drought_downregulated_UDPs
Motif ID	Motif Name	Query count	Frequency	SD	P-value	Motif seq	description
S00new15	AtCCA1MYB2	50237	32.3275	5.16164	1e-07	AAC	MYB binding site
S000449	CACTFTPPCA1	22984	14.7902	11.026	0	YACT	Tetranucleotide (CACT) is a key component of Mem1 (mesophyll expression module 1) found in the cis-regulatory element in the distal region of the phosphoenolpyruvate carboxylase (ppcA1) of the C4 dicot F. trinervia; Y=T/C;
plantCARE000350	TATA_box	22982	14.7889	6.14656	0	TATA	core promoter element around -30 of transcription start core promoter element around -30 of transcription start
S000265	DOFCOREZM	17639	11.3507	5.39468	0	AAAG	Core site required for binding of Dof proteins in maize (Z.m.); Dof proteins are DNA binding proteins, with presumably only one zinc finger, and are unique to plants; Four cDNAs encoding Dof proteins, Dof1, Dof2, Dof3 and PBF, have been isolated from maize; PBF is an endosperm specific Dof protein that binds to prolamin box; Maize Dof1 enhances transcription from the promoters of both cytosolic o…
S000028	CAATBOX1	14458	9.30373	5.47804	0	CAAT	CAAT promoter consensus sequence found in legA gene of pea;
S000144	EBOXBNNAPA	13154	8.46461	2.11536	0.0171996	CANNTG	E-box of napA storage-protein gene of Brassica napus (B.n.); See S000042 (CACGTGMOTIF); see S000407 (Myc consensus: CANNTG); This sequence is also known as RRE (R response element)(Hartmann et al., 2005);
S000407	MYCCONSENSUSAT	13154	8.46461	2.11536	0.0171996	CANNTG	MYC recognition site found in the promoters of the dehydration-responsive gene rd22 and many other genes in Arabidopsis; Binding site of ATMYC2 (previously known as rd22BP1); see S000144 (E-box; CANNTG), S000174 (MYCATRD22); N=A/T/G/C; MYC recognition sequence in CBF3 promoter; Binding site of ICE1 (inducer of CBF expression 1) that regulates the transcription of CBF/DREB1 genes in the cold in Ar…
S000039	GATABOX	11845	7.62227	6.362	0	GATA	GATA box; GATA motif in CaMV 35S promoter; Binding with ASF-2; Three GATA box repeats were found in the promoter of Petunia (P.h.) chlorophyll a/b binding protein, Cab22 gene; Required for high level, light regulated, and tissue specific expression; Conserved in the promoter of all LHCII type I Cab genes;
plantCARE000375	TATA_box	11684	7.51866	11.0012	0	TTTTA	core promoter element around -30 of transcription start core promoter element around -30 of transcription start
S000198	GT1CONSENSUS	11343	7.29923	8.93374	0	GRWAAW	Consensus GT-1 binding site in many light-regulated genes, e.g., RBCS from many species, PHYA from oat and rice, spinach RCA and PETA, and bean CHS15; R=A/G; W=A/T; For a compilation of related GT elements and factors, see Villain et al. (1996); GT-1 can stabilize the TFIIA-TBP-DNA (TATA box) complex; The activation mechanism of GT-1 may be achieved through direct interaction between TFIIA and GT…
S000378	GTGANTG10	11075	7.12677	3.31547	0.0004574	GTGA	GTGA motif found in the promoter of the tobacco (N.t.) late pollen gene g10 which shows homology to pectate lyase and is the putative homologue of the tomato gene lat56; Located between -96 and -93; See S000280;
S00new16	AtMYB44	10247	6.59395	5.94584	0	GTTA	MYB binding site
S000493	CURECORECR	8952	5.76062	5.88388	0	GTAC	GTAC is the core of a CuRE (copper-response element) found in Cyc6 and Cpx1 genes in Chlamydomonas; Also involved in oxygen-response of these genes; For CuRE, see Quin and Merchant, 1995;
S000098	ROOTMOTIFTAPOX1	8931	5.7471	9.26269	0	ATATT	Motif found both in promoters of rolD;
plantCARE000351	TATA_box	7733	4.97619	4.74322	1.1e-06	TATAHA	core promoter element around -30 of transcription start core promoter element around -30 of transcription start
S000245	POLLEN1LELAT52	7712	4.96268	9.02209	0	AGAAA	One of two co-dependent regulatory elements responsible for pollen specific activation of tomato (L.e.) lat52 gene; Found at -72 to -68 region; See S000246 (POLLEN2LELAT52); AGAAA and TCCACCATA (S000246) are required for pollen specific expression; Also found in the promoter of tomato endo-beta-mannanase gene (LeMAN5) gene (Filichkin et al. 2004);
S00new4	AtbZIP1	7694	4.95109	3.77439	8.02e-05	ACGT	bZIP binding site
S000415	ACGTATERD1	7694	4.95109	3.77439	8.02e-05	ACGT	ACGT sequence (from -155 to -152) required for etiolation-induced expression of erd1 (early responsive to dehydration) in Arabidopsis;
plantCARE000352	TATA_box	7199	4.63256	5.27751	1e-07	TATAA	core promoter element around -30 of transcription start core promoter element around -30 of transcription start in the rd29B gene
plantCARE000096	CAAT_box	6648	4.27799	4.85216	6e-07	CAAAT	common cis-acting element in promoter and enhancer regions common cis-acting element in promoter and enhancer regions
plantCARE000347	TATA_box	6240	4.01544	5.81182	0	TAATA	core promoter element around -30 of transcription start core promoter element around -30 of transcription start
plantCARE000098	CAAT_box	4726	3.04118	5.00597	3e-07	CAATT	common cis-acting element in promoter and enhancer regions common cis-acting element in promoter and enhancer regions
S00new1	EIN3AP2/EREBP	4513	2.90412	6.48952	0	TACAT	AP2/EREBP binding site
plantCARE000340	TATA_box	4488	2.88803	4.11576	1.93e-05	ATATAT	core promoter element around -30 of transcription start core promoter element around -30 of transcription start
plantCARE000361	TATA_box	4028	2.59202	3.24964	0.0005778	TATATA	core promoter element around -30 of transcription start core promoter element around -30 of transcription start
S00plantcell2	GATAPROMOTERMOTIF	4024	2.58945	7.10486	0	WGATAR	GATA promoter motif Arabidopsis thaliana GATA factors: organisation, expression and DNA-binding characteristics
S000453	GT1GMSCAM4	3800	2.4453	9.28796	0	GAAAAA	GT-1 motif found in the promoter of soybean (Glycine max) CaM isoform, SCaM-4; Plays a role in pathogen- and salt-induced SCaM-4 gene expression; See also S000198 (GT-1 consensus);
S000203	TATABOX5	3633	2.33784	7.23053	0	TTATTT	TATA box; TATA box found in the 5'upstream region of pea (Pisum sativum) glutamine synthetase gene; a functional TATA element by in vivo analysis;
S000199	IBOXCORE	3610	2.32304	4.43842	4.5e-06	GATAA	I box; I-box; Conserved sequence upstream of light-regulated genes; Conserved sequence upstream of light-regulated genes of both monocots and dicots; See IBOX (S000124);
S000498	BIHD1OS	3410	2.19434	2.06118	0.0196428	TGTCA	Binding site of OsBIHD1, a rice BELL homeodomain transcription factor;
S000080	POLASIG1	3338	2.14801	5.40153	0	AATAAA	PolyA signal; poly A signal found in legA gene of pea, rice alpha-amylase; -10 to -30 in the case of animal genes. Near upstream elements (NUE) in Arabidopsis (Loke et al. 2005);
plantCARE000095	CAAT_box	3224	2.07465	3.31827	0.0004529	ATTGG	common cis-acting element in promoter and enhancer regions common transcription site
S000030	CCAATBOX1	3224	2.07465	3.31827	0.0004529	CCAAT	Common sequence found in the 5'-non-coding regions of eukaryotic genes; CCAAT box found in the promoter of heat shock protein genes; Located immediately upstream from the most distal HSE of the promoter; CCAAT box act cooperatively with HSEs to increase the hs promoter activity;
S000103	SEF4MOTIFGM7S	3207	2.06371	7.35254	0	RTTTTTR	SEF4 binding site; Soybean (G.m.) consensus sequence found in 5'upstream region (-199) of beta-conglycinin (7S globulin) gene (Gmg17.1); Binding with SEF4 (soybean embryo factor 4); R=A/G;
S000390	WBOXATNPR1	3040	1.95624	2.26227	0.0118405	TTGAC	W-box found in promoter of Arabidopsis thaliana (A.t.) NPR1 gene; Located between +70 and +79 in tandem; They were recognized specifically by salicylic acid (SA)-induced WRKY DNA binding proteins; See S000142 (SQ=TTGACC); See S000310 (SQ=TTTGACY); A cluster of WRKY binding sites act as negative regulatory elements for the inducible expression of AtWRKY18 (Chena and Chen, 2002); See also S000142;
plantCARE000338	TATA_box	2833	1.82304	4.84092	6e-07	ATATAA	core promoter element around -30 of transcription start core promoter element around -30 of transcription start
plantCARE000071	Box_4	2808	1.80695	4.78423	9e-07	ATTAAT	part of a conserved DNA module involved in light responsiveness part of the pal conserved DNA module array (pal-CMA1) involved with light responsiveness
S000442	WBOXHVISO1	2562	1.64865	2.14276	0.0160664	TGACT	SUSIBA2 bind to W-box element in barley iso1 (encoding isoamylase1) promoter;
S000088	POLASIG3	2536	1.63192	3.21519	0.0006518	AATAAT	Plant polyA signal; Consensus sequence for plant polyadenylation signal;
S000395	INRNTPSADB	2516	1.61905	5.2734	1e-07	YTCANTYY	Inr (initiator) elements found in the tobacco psaDb gene promoter without TATA boxes; Light-responsive transcription of psaDb depends on Inr, but not TATA box;
S000180	MYBST1	2513	1.61712	2.18482	0.0144509	GGATA	Core motif of MybSt1 (a potato MYB homolog) binding site; MybSt1 cDNA clone was isolated by using CaMV 35S promoter domain A as a probe (Baranowskij et al. 1994); The Myb motif of the MybSt1 protein is distinct from the plant Myb DNA binding domain described so far;
S00new22	WRKY63	2496	1.60618	2.0571	0.0198382	YTGACY	WRKY(Zn) binding site
S000431	CARGCW8GAT	2424	1.55985	4.78153	9e-07	CWWWWWWWWG	A variant of CArG motif (see S000404), with a longer A/T-rich core; Binding site for AGL15 (AGAMOUS-like 15); W=A/T;
plantCARE000341	TATA_box	2094	1.34749	3.39014	0.0003493	ATTATA	core promoter element around -30 of transcription start core promoter element around -30 of transcription start
plantCARE000360	TATA_box	2094	1.34749	3.39014	0.0003493	TATAAT	core promoter element around -30 of transcription start core promoter element around -30 of transcription start
plantCARE000366	TATA_box	2006	1.29086	2.64551	0.0040784	TATATAT	core promoter element around -30 of transcription start core promoter element around -30 of transcription start
S00plantcell5	MYB4BINDSITE	1952	1.25611	1.82901	0.0336993	AMCWAMC	MYB4 binding site motif Expression profile matrix of Arabidopsis transcription factor genes suggests their putative functions in response to environmental stresses.
S000264	RYREPEATBNNAPA	1478	0.951094	2.57691	0.0049844	CATGCA	RY repeat found in RY/G box (the complex containing the two RY repeats and the G-box) of napA gene in Brassica napus (B.n.); Found between -78 and -50; Required for seed specific expression; See S000262, S000263; dist B ABRE mediated transactivation by ABI3 adn ABI3-dependent response to ABA; a tetramer of the composite RY/G complex mediated only ABA-independent transactivation by ABI3; B2 domain…
S000362	REALPHALGLHCB21	1355	0.871943	1.96585	0.0246578	AACCAA	REalpha found in Lemna gibba Lhcb21 gene promoter; Located at -134 to -129; Binding site of proteins of whole-cell extracts; The DNA binding activity is high in etiolated plants but much lower in green plants; Required for phytochrome regulation; See S000363;
S000122	-300ELEMENT	1333	0.857786	2.84627	0.0022117	TGHAAARK	Present upstream of the promoter from the B-hordein gene of barley and the alpha-gliadin, gamma-gliadin, and low molecular weight glutenin genes of wheat; See S000001 -300CORE; See S000002 -300MOTIF;
S000296	BOXIINTPATPB	1295	0.833333	2.4314	0.0075203	ATAGAA	Box II found in the tobacco (N.t.) plastid atpB gene promoter; Conserved in several NCII (nonconsensus type II) promoters of plastid genes; Important for the activity of this NCII promoter; See S000295;
plantCARE000354	TATA_box	1199	0.771557	3.17198	0.000757	TATAAAA	core promoter element around -30 of transcription start core promoter element around -30 of transcription start
plantCARE000353	TATA_box	1199	0.771557	3.17198	0.000757	TATAAAA	core promoter element around -30 of transcription start core promoter element around -30 of transcription start
S000370	CATATGGMSAUR	1194	0.76834	2.6921	0.0035502	CATATG	Sequence found in NDE element in soybean (G.m.) SAUR (Small Auxin-Up RNA) 15A gene promoter; Involved in auxin responsiveness; See S000359, S000360;
S000477	ANAERO1CONSENSUS	1102	0.709138	2.88141	0.0019795	AAACAAA	One of 16 motifs found in silico in promoters of 13 anaerobic genes involved in the fermentative pathway (anaerobic set 1)(Mohanty et al., 2005); Arbitrary named ANAERO1CONSENSUS by the PLACEdb curator; See also S000478, S000479, S000480, S000481;
S000081	POLASIG2	1090	0.701416	3.55078	0.000192	AATTAAA	PolyA signal; poly A signal found in rice alpha-amylase; -10 to -30 in the case of animal genes. AATAAA; AATAAT; AATTAAA; AATAAG;
S000491	CPBCSPOR	1079	0.694337	2.26437	0.0117758	TATTAG	The sequence critical for Cytokinin-enhanced Protein Binding in vitro, found in -490 to -340 of the promoter of the cucumber (CS) POR (NADPH-protochlorophyllide reductase) gene;
S000392	-10PEHVPSBD	1079	0.694337	3.10427	0.0009538	TATTCT	-10 promoter element found in the barley (H.v.) chloroplast psbD gene promoter; Involved in the expression of the plastid gene psbD which encodes a photosystem II reaction center chlorophyll-binding protein that is activated by blue, white or UV-A light;
S000067	MARTBOX	1079	0.694337	7.45093	0	TTWTWTTWTT	T-Box; Motif found in SAR (scaffold attachment region; or matrix attachment region, MAR);
S000273	NTBBF1ARROLB	1077	0.69305	2.46975	0.0067604	ACTTTA	NtBBF1(Dof protein from tobacco) binding site in Agrobacterium rhizogenes (A.r.) rolB gene; Found in regulatory domain B (-341 to -306); Required for tissue-specific expression and auxin induction;
S000109	TATABOX2	1038	0.667954	5.23444	1e-07	TATAAAT	TATA box; TATA box found in the 5'upstream region of pea legA gene; sporamin A of sweet potato; TATA box found in beta-phaseolin promoter (Grace et al.); sequence and spacing of TATA box elements are critical for accurate initiation (Grace et al.);
S000111	TATABOX4	1020	0.656371	3.89369	4.94e-05	TATATAA	TATA box; TATA box found in the 5'upstream region of sweet potato sporamin A gene; TATA box found in beta-phaseolin promoter (Grace et al.); sequence and spacing of TATA box elements are critical for accurate initiation (Grace et al.);
S000478	ANAERO2CONSENSUS	1018	0.655084	2.67588	0.0037267	AGCAGC	One of 16 motifs found in silico in promoters of 13 anaerobic genes involved in the fermentative pathway (anaerobic set 1)(Mohanty et al., 2005); Arbitrary named ANAERO2CONSENSUS by the PLACEdb curator; See also S000477, S000479, S000480, S000481;
S000383	TBOXATGAPB	973	0.626126	1.77752	0.0377416	ACTTTG	Tbox found in the Arabidopsis thaliana (A.T.) GAPB gene promoter; Located between -94 and -89 (T1) and also between -84 and -79 (T2); Mutations in the Tbox resulted in reductions of light-activated gene transcription; GAPB encodes the B subunit of chloroplast glyceraldehyde-3-phosphate dehydrogenase(GADPH) of A.T.;
plantCARE000374	TATA_box	972	0.625483	7.91265	0	TTTAAAAA	core promoter element around -30 of transcription start core promoter element around -30 of transcription start
S000403	TATCCAOSAMY	910	0.585586	3.77392	8.04e-05	TATCCA	TATCCA element found in alpha-amylase promoters of rice (O.s.) at positions ca.90 to 150bp upstream of the transcription start sites; Binding sites of OsMYBS1, OsMYBS2 and OsMYBS3 which mediate sugar and hormone regulation of alpha-amylase gene expression; See also S000021 (AMYBOX2); S000256 (TATCCAY motif);
S000400	TATABOXOSPAL	855	0.550193	4.99539	3e-07	TATTTAA	Binding site for OsTBP2, found in the promoter of rice pal gene encoding phenylalanine ammonia-lyase; OsTFIIB stimulated the DNA binding and bending activities of OsTBP2 and synergistically enhanced OsTBP2-mediated transcription from the pal promoter;
S000148	CANBNNAPA	845	0.543758	3.21192	0.0006593	CNAACAC	Core of (CA)n element in storage protein genes in Brasica napus (B.n.); embryo- and endosperm-specific transcription of napin (storage protein) gene, napA; seed specificity; activator and repressor;
plantCARE000339	TATA_box	840	0.540541	3.2258	0.0006281	ATATAAT	core promoter element around -30 of transcription start core promoter element around -30 of transcription start
plantCARE000078	Box_I	814	0.52381	3.43684	0.0002943	TTTCAAA	light responsive element light responsive element
S000110	TATABOX3	784	0.504505	5.22184	1e-07	TATTAAT	TATA box; TATA box found in the 5'upstream region of sweet potato sporamin A gene;
plantCARE000368	TATA_box	763	0.490991	3.48029	0.0002504	TATATGT	core promoter element around -30 of transcription start core promoter element around -30 of transcription start
S000310	WBBOXPCWRKY1	734	0.472329	3.38533	0.0003555	TTTGACY	WB box; WRKY proteins bind specifically to the DNA sequence motif (T)(T)TGAC(C/T), which is known as the W box; Found in amylase gene in sweet potato, alpha-Amy2 genes in wheat, barley, and wild oat, PR1 gene in parsley, and a transcription factor gene in Arabidopsis; The motif was initially registered in PLACEdb as TTGACT, and was corrected to TTGACY on 22 June, 2006; Y=C/T;
S000439	GAREAT	726	0.467181	2.23192	0.0128101	TAACAAR	GARE (GA-responsive element); Occurrence of GARE in GA-inducible, GA-responsible, and GA-nonresponsive genes found in Arabidopsis seed germination was 20, 18, and 12%, respectively; see S000181;
S000142	ELRECOREPCRP1	701	0.451094	2.19942	0.0139241	TTGACC	ElRE (Elicitor Responsive Element) core of parsley (P.c.) PR1 genes; consensus sequence of elements W1 and W2 of parsley PR1-1 and PR1-2 promoters; Box W1 and W2 are the binding site of WRKY1 and WRKY2, respectively; ERE; WA box; One of the W boxes found in the Parsley (P.c.) WRKY1 gene promoter; Required for elicitor responsiveness; See S000310; WC box WB box (S000310) and WC box constitute a pa…
S000086	INTRONLOWER	690	0.444015	2.06997	0.0192275	TGCAGG	3' intron-exon splice junctions; Plant intron lower sequence; Consensus sequence for plant introns;
S000020	AMYBOX1	677	0.43565	2.89753	0.0018806	TAACARA	amylase box; Conserved sequence found in 5'-upstream region of alpha-amylase gene of rice, wheat, barley;
plantCARE000106	CAT_box	676	0.435006	2.18011	0.0146246	GCCACT	cis-acting regulatory element related to meristem expression preferential expression in meristems of the histon H4 (H4A748) promoter
S000130	ACGTABOX	608	0.391248	2.79253	0.0026149	TACGTA	A-box according to the nomenclature of ACGT elements by Foster et al. (FASEB J 8:192-200 (1994)); One of ACGT elements; Found in ocs gene; RITA-1 binding site (Izawa et al. 1994); G motif by Toyofuku et al. (1998); G motif and TATCCAY motif (a GATA motif as its antisense sequence; see S000256) are responsible for sugar repression (Toyofuku et al. 1998); See S000346;
S000177	MYB2AT	548	0.352638	3.05478	0.0011261	TAACTG	Binding site for ATMYB2, an Arabidopsis MYB homolog; ATMYB2 binds oligonucleotides that contained a consensus MYB recognition sequence (TAACTG), such as is in the SV40 enhancer and the maize bronze-1 promoter (Urao et al., Plant Cell 5:1529 (1993)); ATMYB2 is involved in regulation of genes that are responsive to water stress in Arabidopsis; See S000355;
S000181	MYBGAHV	528	0.339768	2.87223	0.002038	TAACAAA	Central element of gibberellin (GA) response complex (GARC) in high-pI alpha-amylase gene in barley (H.v.); Similar to c-myb and v-myb consensus binding site; GAmyb binds specifically to the TAACAAA box in vitro; GAmyb is the sole GA-regulated transcriptional factor required for transcriptional activation of the high-pI alpha-amylase; GARC consist of the pyrimidine, TAACAAA and TATCCAC boxes; GAR…
S000132	ACGTTBOX	516	0.332046	4.13114	1.8e-05	AACGTT	T-box according to the nomenclature of ACGT elements by Foster et al. (FASEB J 8:192-200 (1994)); One of ACGT elements; See also ACGTABOX (S000130), ACGTCBOX (S000131), and CACGTGMOTIF (S000042);
S000006	SEF1MOTIF	515	0.331403	4.84419	6e-07	ATATTTAWW	SEF1 (soybean embryo factor 1) binding motif; sequence found in 5'-upstream region (-640; -765) of soybean beta-conglicinin (7S globulin) gene; W=A/T;
S000353	AACACOREOSGLUB1	495	0.318533	3.20819	0.0006679	AACAAAC	Core of AACA motifs found in rice (O.s.) glutelin genes, involved in controlling the endosperm-specific expression; AACA is also closely associated with the GCN4 motif in all rice glutelin genes and together have been shown to confer endosperm-specific enhancement to the truncated -90 CaMV 35S promoter; See also S000045, S000181, S000276;
S00plantcell6	BS1INAG	480	0.30888	2.85533	0.0021496	AAATTAAA	Bellringer/replumless/pennywise BS1 IN AG Repression of AGAMOUS by BELLRINGER in Floral and Inflorescence Meristems
S000037	ERELEE4	474	0.305019	2.75255	0.0029567	AWTTCAAA	ERE (ethylene responsive element) of tomato (L.e.) E4 and carnation GST1 genes; GST1 is related to senescence; Found in the 5'-LTR region of TLC1.1 retrotransposon family in Lycopersicon chilense (Tapia et al.); ERE motifs mediate ethylene-induced activation of the U3 promoter region;
S000256	TATCCAYMOTIFOSRAMY3D	471	0.303089	1.8221	0.03422	TATCCAY	TATCCAY motif found in rice (O.s.) RAmy3D alpha-amylase gene promoter; Y=T/C; a GATA motif as its antisense sequence; TATCCAY motif and G motif (see S000130) are responsible for sugar repression (Toyofuku et al. 1998);
plantCARE000362	TATA_box	466	0.299871	4.2664	9.9e-06	TATATAAA	core promoter element around -30 of transcription start core promoter element around -30 of transcription start
S000340	TATAPVTRNALEU	466	0.299871	4.2664	9.9e-06	TTTATATA	TATA-like motif; A TATA-like sequence found in Phaseolus vulgaris tRNALeu gene promoter; Frequently observed upstream of plant tRNA genes; Found in maize glycolytic glyceraldehyde-3-phospate dehydrogenase 4 (GapC4) gene promoter; Binding site of TATA binding protein (TBP);
S000465	LECPLEACS2	463	0.297941	3.94863	3.93e-05	TAAAATAT	Core element in LeCp (tomato Cys protease) binding cis-element (from -715 to -675) in LeAcs2 gene;
plantCARE000108	CATT_motif	457	0.29408	1.73235	0.0416055	GCATTC	part of a light responsive element part of the ppdk conserved DNA module array (ppdk-CMA1) involved with light responsiveness
S000184	SP8BFIBSP8BIB	410	0.263835	3.05755	0.0011158	TACTATT	One of SPBF binding site (SP8b); Found at -330, -220, and -200 of gSPO-B1 (sporamin) gene, and also at -80 of gB-Amy (beta-amylase) gene; SP8BF recognizes both SP8a and SP8b sequences; See also SP8BFIBSP8AIB (S000183); SP8BF activity is also found in tobacco; SP8b found in the 5' upstream region of three differnt genes coding for sporamin and beta-amylase; Binding site of SPF1; SPF1 also binds to…
S000298	PYRIMIDINEBOXHVEPB1	385	0.247748	4.19721	1.35e-05	TTTTTTCC	Pyrimidine box found in the barley (H.v.) EPB-1 (cysteine proteinase) gene promoter; Located between -120 to -113; Required for GA induction; See S000297, S000259;
plantCARE000356	TATA_box	385	0.247748	2.09361	0.0181474	TATAAATA	core promoter element around -30 of transcription start part of the chs conserved DNA module array (chs-CMA3) involved with light responsiveness
plantCARE000167	GARE_motif	383	0.246461	2.23686	0.0126478	AAACAGA	gibberellin-responsive element gibberellin-responsive element
plantCARE000358	TATA_box	362	0.232947	5.89392	0	TATAAATT	core promoter element around -30 of transcription start part of the chs conserved DNA module array (chs-CMA3) involved with light responsiveness
S000143	2SSEEDPROTBANAPA	351	0.225869	4.4533	4.2e-06	CAAACAC	Conserved in many storage-protein gene promoters; May be important for high activity of the napA promoter;
S000149	CCA1ATLHCB1	341	0.219434	3.11942	0.000906	AAMAATCT	CCA1 binding site; CCA1 protein (myb-related transcription factor) interact with two imperfect repeats of AAMAATCT in Lhcb1*3 gene of Arabidopsis thaliana (A.t.); Related to regulation by phytochrome;
plantCARE000370	TATA_box	338	0.217503	3.31473	0.0004587	TATTTAAA	core promoter element around -30 of transcription start core promoter element around -30 of transcription start
S000070	NAPINMOTIFBN	331	0.212999	2.50272	0.0061622	TACACAT	Sequence found in 5' upstream region (-6, -95, -188) of napin (2S albumin) gene in Brassica napus (B.n.); Interact with a protein present in crude nuclear extracts from developing B. napus seeds;
S000422	TGTCACACMCUCUMISIN	274	0.176319	3.16823	0.0007669	TGTCACA	TGTCACA motif found in the region (from -254 to -215) of cucumisin (a subtilisin-like serine protease) in the fruit of melon (Cucumis melo L.); A novel enhancer element necessary for fruit-specific expression of the cucumisin gene;
plantCARE000160	GAG_motif	262	0.168597	1.74835	0.040202	AGAGAGT	part of a light responsive element part of the rbcA conserved DNA module array (rbcA-CMA1) involved in light responsiveness
S000443	MYB1LEPR	257	0.16538	4.10462	2.02e-05	GTTAGTT	Tomato Pti4(ERF) regulates defence-related gene expression via GCC box and non-GCC box cis elements (Myb1(GTTAGTT), G box (CACGTG));
S00plantcell8	BS3INAG	217	0.13964	4.5214	3.1e-06	ACTAATTT	Bellringer/replumless/pennywise BS3 IN AG Repression of AGAMOUS by BELLRINGER in Floral and Inflorescence Meristems
S00plantcell7	BS2INAG	217	0.13964	4.5214	3.1e-06	AAATTAGT	Bellringer/replumless/pennywise BS2 IN AG Repression of AGAMOUS by BELLRINGER in Floral and Inflorescence Meristems
S000486	SORLIP5AT	217	0.13964	2.85837	0.0021291	GAGTGAG	one of Sequences Over-Represented in Light-Induced Promoters (SORLIPs) in Arabidopsis; Computationally identified phyA-induced motifs; See also S000482, S000483, S000484, S000485 (all SORLIPs), and also S000487, S000488, S000489, S000490 (all SORLREPs); Over-represented in both light-induced cotyledon-specific and root-specific genes (Jiao et al. 2005; see S000482);
plantCARE000345	TATA_box	204	0.131274	3.48068	0.0002501	TAAAAATAA	core promoter element around -30 of transcription start core promoter element around -30 of transcription start
S000278	ACGTOSGLUB1	204	0.131274	4.58346	2.3e-06	GTACGTG	ACGT motif found in GluB-1 gene in rice (O.s.); Required for endosperm-specific expression; Conserved in the 5'-flanking region of glutelin genes; See S000276, S000277; See S000019;Combination of GCN4, AACA and ACGT motifs was found sufficient to confer a detectable level of endosperm expression; See S000353, S000354;
plantCARE000049	AE_box	201	0.129344	2.03572	0.0208893	AGAAACWT	Activating Element part of a module for light response part of a system composed of 3 to 4 Gap-boxes and 2 AE-boxes; conferring light responsiveness
S000432	LEAFYATAG	186	0.119691	2.34409	0.0095368	CCAATGT	Target sequence of LEAFY in the intron of AGAMOUS gene in Arabidopsis; See Lohmann et al. Cell 105:793-803 (2003);
S000133	ABREZMRAB28	184	0.118404	1.71041	0.0435951	CCACGTGG	ABRE; ABA and water-stress responses; Found in maize (Z.m.) rab28; maize rab28 is ABA-inducible in embryos and vegetative tissues; Found in the Arabidopsis (A.t.) alcohol dehydrogenase (Adh) gene promoter; ABRE2; Found in the maize (Z.m.) Cat1 gene promoter; Responsible for the induction by ABA; Binding site of CBF2; Arabidopsis CBF1 overexpression induces COR genes and enhances freezing toleranc…
S00new14	AtCCA1MYB1	162	0.104247	2.86771	0.0020673	AAATATCT	MYB binding site
S000373	HDZIP2ATATHB2	143	0.0920206	2.31779	0.0102304	TAATMATTA	Binding site of the Arabidopsis (A.T.) homeobox gene (ATHB-2) found in its own promoter; Located between -72 and -80; Similar to the HD-ZIP-2 binding consensus sequence; ATHB-2 is regulated by light signals which function as a negative autoregulator of its own gene; M=C/A;
S00new21	SPL1SBP	139	0.0894466	3.92172	4.4e-05	CGTACAA	SBP binding site
S000033	CEREGLUBOX2PSLEGA	136	0.0875161	2.52083	0.0058539	TGAAAACT	cereal glutenin box in pea legumin gene (legA); sequence homologous to the cereal glutenin gene control element (-300 element);
S000064	MARARS	135	0.0868726	3.21389	0.0006548	WTTTATRTTTW	ARS element; Motif found in SAR (MAR);
plantCARE000164	GA_motif	131	0.0842986	2.12518	0.0167859	ATAGATAA	part of a light responsive element part of the LRE rbcS-(I-G) Unit in a rbcS gene
plantCARE000346	TATA_box	111	0.0714286	2.14535	0.0159624	TAAAGATT	core promoter element around -30 of transcription start core promoter element around -30 of transcription start
plantCARE000120	Chs_CMA2a	107	0.0688546	3.02648	0.0012371	TTACTTAA	Chs Conserved DNA Module Array 2(part a) part of a light responsive element part of the chs conserved DNA module array (chs-CMA2) involved with light responsiveness
